# Supplementary material for: Using artificial intelligence tools to automate data extraction for living evidence syntheses
Source: PLoS One. 2025 Apr 3;20(4):e0320151. doi: 10.1371/journal.pone.0320151 (PMC11967977; doi:10.1371/journal.pone.0320151)
Supplement: S2 Appendix — (BIB) [file pone.0320151.s002.bib]

@article{areekal_risk_2021,
	title = {Risk {Factors}, {Epidemiological} and {Clinical} {Outcome} of {Close} {Contacts} of {COVID}-19 {Cases} in a {Tertiary} {Hospital} in {Southern} {India}},
	issn = {2249782X},
	url = {https://jcdr.net/article_fulltext.asp?issn=0973-709x&year=2021&volume=15&issue=3&page=LC34&issn=0973-709x&id=14664},
	doi = {10.7860/JCDR/2021/48059.14664},
	abstract = {Introduction: The knowledge of epidemiologic characteristics and transmission dynamics of a novel pathogen, such as Severe Acute Respiratory Syndrome Coronavirus-2 (SARS-CoV-2) among close contacts can help in planning and development of effective control policies in different parts of the world.},
	language = {en},
	urldate = {2025-01-27},
	journal = {JCDR},
	author = {Areekal, Binu and Vijayan, Sajna Mathumkunnath and Suseela, Mini Sreedharan and Andrews, Ma and Ravi, Rajesh Koothupalakkal and Sukumaran, Sudhiraj Thiruthara and Jose, Rajany and Edappanatt, Fathima Thasleema Thoombath},
	year = {2021},
	file = {Areekal-B-21.pdf:C\:\\Users\\evanm\\OneDrive\\Documents\\Postdoc\\McMaster\\Research\\LES\\test_papers\\Areekal-B-21.pdf:application/pdf},
}

@article{backer_incubation_2020,
	title = {Incubation period of 2019 novel coronavirus (2019-{nCoV}) infections among travellers from {Wuhan}, {China}, 20–28 {January} 2020},
	volume = {25},
	issn = {1560-7917},
	url = {https://www.eurosurveillance.org/content/10.2807/1560-7917.ES.2020.25.5.2000062},
	doi = {10.2807/1560-7917.ES.2020.25.5.2000062},
	abstract = {A novel coronavirus (2019-nCoV) is causing an outbreak of viral pneumonia that started in Wuhan, China. Using the travel history and symptom onset of 88 confirmed cases that were detected outside Wuhan in the early outbreak phase, we estimate the mean incubation period to be 6.4 days (95\% credible interval: 5.6–7.7), ranging from 2.1 to 11.1 days (2.5th to 97.5th percentile). These values should help inform 2019-nCoV case definitions and appropriate quarantine durations.},
	language = {en},
	number = {5},
	urldate = {2025-01-27},
	journal = {Eurosurveillance},
	author = {Backer, Jantien A and Klinkenberg, Don and Wallinga, Jacco},
	month = feb,
	year = {2020},
	file = {Backer-JA-20.pdf:C\:\\Users\\evanm\\OneDrive\\Documents\\Postdoc\\McMaster\\Research\\LES\\test_papers\\Backer-JA-20.pdf:application/pdf},
}

@article{backer_shorter_2022,
	title = {Shorter serial intervals in {SARS}-{CoV}-2 cases with {Omicron} {BA}.1 variant compared with {Delta} variant, the {Netherlands}, 13 to 26 {December} 2021},
	volume = {27},
	issn = {1560-7917},
	url = {https://www.eurosurveillance.org/content/10.2807/1560-7917.ES.2022.27.6.2200042},
	doi = {10.2807/1560-7917.ES.2022.27.6.2200042},
	abstract = {The SARS-CoV-2 Omicron variant has a growth advantage over the Delta variant because of higher transmissibility, immune evasion or shorter serial interval. Using S gene target failure (SGTF) as indication for Omicron BA.1, we identified 908 SGTF and 1,621 non-SGTF serial intervals in the same period. Within households, the mean serial interval for SGTF cases was 0.2–0.6 days shorter than for non-SGTF cases. This suggests that the growth advantage of Omicron is partly due to a shorter serial interval.},
	language = {en},
	number = {6},
	urldate = {2025-01-27},
	journal = {Eurosurveillance},
	author = {Backer, Jantien A and Eggink, Dirk and Andeweg, Stijn P and Veldhuijzen, Irene K and Van Maarseveen, Noortje and Vermaas, Klaas and Vlaemynck, Boris and Schepers, Raf and Van Den Hof, Susan and Reusken, Chantal Bem and Wallinga, Jacco},
	month = feb,
	year = {2022},
	file = {Backer-JA-22.pdf:C\:\\Users\\evanm\\OneDrive\\Documents\\Postdoc\\McMaster\\Research\\LES\\test_papers\\Backer-JA-22.pdf:application/pdf},
}

@article{bao_covid19_2021,
	title = {{COVID}‐19 outbreak following a single patient exposure at an entertainment site: {An} epidemiological study},
	volume = {68},
	issn = {1865-1674, 1865-1682},
	shorttitle = {{COVID}‐19 outbreak following a single patient exposure at an entertainment site},
	url = {https://onlinelibrary.wiley.com/doi/10.1111/tbed.13742},
	doi = {10.1111/tbed.13742},
	abstract = {We investigated an outbreak of COVID-19 infection, which was traced back to a bathing pool at an entertainment venue, to explore the epidemiology of the outbreak, understand the transmissibility of the virus and analyse the influencing factors. Contact investigation and management were conducted to identify potential cases. Epidemiological investigation was carried out to determine the epidemiological and demographic characteristics of the outbreak. We estimated the secondary attack rate (SAR), incubation time and time-dependent reproductive number (Rt) and explored the predisposing factors for cluster infection. The incubation time was 5.4 days and the serial interval (SI) was 4.4 days, with the rate of negative-valued SIs at 24.5\%. The SAR at the bathing pool (3.3\%) was relatively low due to its high temperature and humidity. The SAR was higher in the colleagues’ cluster (20.5\%) than in the family cluster (11.8\%). Super-spreaders had a longer isolation delay time (p = .004). The Rt of the cluster decreased from the highest value of 3.88 on January 27, 2020 to 1.22 on February 6. Our findings suggest that the predisposing factors of the outbreak included close contact with an infected person, airtight and crowded spaces, temperature and humidity in the space and untimely isolation of patients and quarantine of contacts at the early stage of transmission. Measures to reduce the risk of infection at these gatherings and subsequent tracking of close contacts were effective.},
	language = {en},
	number = {2},
	urldate = {2025-01-27},
	journal = {Transbounding Emerging Dis},
	author = {Bao, Changjun and Pan, Enchun and Ai, Jing and Dai, Qigang and Xu, Ke and Shi, Naiyang and Gao, Qiang and Hu, Jianli and Peng, Zhihang and Huang, Haodi and Jin, Hui and Zhu, Fengcai},
	month = mar,
	year = {2021},
	pages = {773--781},
	file = {Bao-C-21.pdf:C\:\\Users\\evanm\\OneDrive\\Documents\\Postdoc\\McMaster\\Research\\LES\\test_papers\\Bao-C-21.pdf:application/pdf},
}

@article{brandal_outbreak_2021,
	title = {Outbreak caused by the {SARS}-{CoV}-2 {Omicron} variant in {Norway}, {November} to {December} 2021},
	volume = {26},
	issn = {1560-7917},
	url = {https://www.eurosurveillance.org/content/10.2807/1560-7917.ES.2021.26.50.2101147},
	doi = {10.2807/1560-7917.ES.2021.26.50.2101147},
	abstract = {In late November 2021, an outbreak of Omicron SARS-CoV-2 following a Christmas party with 117 attendees was detected in Oslo, Norway. We observed an attack rate of 74\% and most cases developed symptoms. As at 13 December, none have been hospitalised. Most participants were 30–50 years old. Ninety-six percent of them were fully vaccinated. These findings corroborate reports that the Omicron variant may be more transmissible, and that vaccination may be less effective in preventing infection compared with Delta.},
	language = {en},
	number = {50},
	urldate = {2025-01-27},
	journal = {Eurosurveillance},
	author = {Brandal, Lin T. and MacDonald, Emily and Veneti, Lamprini and Ravlo, Tine and Lange, Heidi and Naseer, Umaer and Feruglio, Siri and Bragstad, Karoline and Hungnes, Olav and Ødeskaug, Liz E. and Hagen, Frode and Hanch-Hansen, Kristian E. and Lind, Andreas and Watle, Sara Viksmoen and Taxt, Arne M. and Johansen, Mia and Vold, Line and Aavitsland, Preben and Nygård, Karin and Madslien, Elisabeth H.},
	month = dec,
	year = {2021},
	file = {Brandal-LT-21.pdf:C\:\\Users\\evanm\\OneDrive\\Documents\\Postdoc\\McMaster\\Research\\LES\\test_papers\\Brandal-LT-21.pdf:application/pdf},
}

@article{chen_epidemiological_2020,
	title = {Epidemiological analysis of 18 patients with {COVID}-19},
	volume = {24},
	abstract = {OBJECTIVE: The present study aimed to explore the transmission pattern and the incubation period of coronavirus disease 2019 (COVID-19) as well as the clinical characteristics of infants with COVID-19 to provide a scientific basis for introducing further measures to reduce the infection rate and control the pandemic.},
	language = {en},
	journal = {Eur Rev Med Pharmacol Sci},
	author = {Chen, G and Wu, M. Z. and Qin, C. J. and Wu, B. B. and Luo, W. R. and Liu, L and Liu, J. Y.},
	year = {2020},
	pages = {12522--12526},
	file = {Chen-G-20.pdf:C\:\\Users\\evanm\\OneDrive\\Documents\\Postdoc\\McMaster\\Research\\LES\\test_papers\\Chen-G-20.pdf:application/pdf},
}

@article{testing_team_local_2021,
	title = {Local {Outbreak} of {COVID}-19 in {Shunyi} {District} {Attributed} to an {Asymptomatic} {Carrier} with a {History} of {Stay} in {Indonesia} — {Beijing} {Municipality}, {China}, {December} 23, 2020},
	volume = {3},
	issn = {2096-7071},
	url = {http://weekly.chinacdc.cn/en/article/doi/10.46234/ccdcw2020.062},
	doi = {10.46234/ccdcw2020.062},
	abstract = {What is known about this topic? Patients with coronavirus disease 2019 (COVID-19) infection can be categorized by severity: asymptomatic infection, mild illness, moderate illness, severe illness, and critical illness. The rate of transmission to a specific group of contacts (the secondary attack rate) may be 3–25 times lower from people who are asymptomatically infected than from those with symptoms. The incubation period is 2–14 days.},
	language = {en},
	number = {10},
	urldate = {2025-01-27},
	journal = {China CDC Weekly},
	author = {Testing Team, Laboratory and Zhang, Wenzeng and {Shunyi District Center for Disease Control and Prevention, Beijing, China}},
	year = {2021},
	pages = {214--217},
	file = {Covid-Epidemiology-Investigation-Team-20.pdf:C\:\\Users\\evanm\\OneDrive\\Documents\\Postdoc\\McMaster\\Research\\LES\\test_papers\\Covid-Epidemiology-Investigation-Team-20.pdf:application/pdf},
}

@article{dai_probable_2020,
	title = {Probable {Longer} {Incubation} {Period} for {Elderly} {COVID}-19 {Cases}: {Analysis} of 180 {Contact} {Tracing} {Data} in {Hubei} {Province}, {China}},
	volume = {Volume 13},
	copyright = {http://creativecommons.org/licenses/by-nc/3.0/},
	issn = {1179-1594},
	shorttitle = {Probable {Longer} {Incubation} {Period} for {Elderly} {COVID}-19 {Cases}},
	url = {https://www.dovepress.com/probable-longer-incubation-period-for-elderly-covid-19-cases-analysis--peer-reviewed-article-RMHP},
	doi = {10.2147/RMHP.S257907},
	abstract = {Background: Factors associated with the incubation period of COVID-19 are not fully known. The aim of this study was to estimate the incubation period of COVID-19 using epidemiological contact tracing data, and to explore whether there were different incubation periods among different age gr1oups.
Methods: We collected contact tracing data in a municipality in Hubei province during the full outbreak period of COVID-19. The exposure periods were inferred from the history of travel in Wuhan and/or history of exposure to confirmed cases. The incubation periods were estimated using parametric accelerated failure time models accounting for interval censoring of exposures.
Results: The incubation period of COVID-19 follows a Weibull distribution and has a median of 5.8 days with a bootstrap 95\% CI: 5.4–6.7 days. Of the symptomatic cases, 95\% showed symptoms by 14.3 days (95\% CI: 13.0–15.7), and 99\% showed symptoms by 18.7 days (95\% CI: 16.7–20.9). The incubation periods were not found significantly different between male and female. Elderly cases had significant longer incubation periods than young age cases (HR 1.49 with 95\% CI: 1.09–2.05). The median incubation period was estimated at 4.0 days (95\% CI: 3.5–4.4) for cases aged under 30, 5.8 days (95\% CI: 5.6–6.0) for cases aged between 30 and 59, and 7.7 days (95\% CI: 6.9–8.4) for cases aged greater than or equal to 60.
Conclusion: The current practice of a 14-day quarantine period in many regions is reason­ able for any age. Older people infected with SARS-CoV2 have longer incubation period than that of younger people. Thus, more attention should be paid to asymptomatic elderly people who had a history of exposure.},
	language = {en},
	urldate = {2025-01-27},
	journal = {RMHP},
	author = {Dai, Jingyi and Yang, Lin and Zhao, Jun},
	month = aug,
	year = {2020},
	pages = {1111--1117},
	file = {Dai-J-20.pdf:C\:\\Users\\evanm\\OneDrive\\Documents\\Postdoc\\McMaster\\Research\\LES\\test_papers\\Dai-J-20.pdf:application/pdf},
}

@article{del_aguila-mejia_secondary_2022,
	title = {Secondary {Attack} {Rate}, {Transmission} and {Incubation} {Periods}, and {Serial} {Interval} of {SARS}-{CoV}-2 {Omicron} {Variant}, {Spain}},
	volume = {28},
	issn = {1080-6040, 1080-6059},
	url = {https://wwwnc.cdc.gov/eid/article/28/6/22-0158_article},
	doi = {10.3201/eid2806.220158},
	language = {en},
	number = {6},
	urldate = {2025-01-27},
	journal = {Emerg. Infect. Dis.},
	author = {Del Águila-Mejía, Javier and Wallmann, Reinhard and Calvo-Montes, Jorge and Rodríguez-Lozano, Jesús and Valle-Madrazo, Trinidad and Aginagalde-Llorente, Adrian},
	month = jun,
	year = {2022},
	pages = {1224--1228},
	file = {DelAguilaMejia-J-22.pdf:C\:\\Users\\evanm\\OneDrive\\Documents\\Postdoc\\McMaster\\Research\\LES\\test_papers\\DelAguilaMejia-J-22.pdf:application/pdf},
}

@article{deng_epidemiological_2021,
	title = {Epidemiological and clinical findings of discharge patients infected with the 2019 novel coronavirus ({SARS}-{CoV}-2) in {Changchun}, {Northeast} {China}: a retrospective cohort study},
	issn = {0393-6384},
	shorttitle = {Epidemiological and clinical findings of discharge patients infected with the 2019 novel coronavirus ({SARS}-{CoV}-2) in {Changchun}, {Northeast} {China}},
	url = {https://doi.org/10.19193/0393-6384_2021_2_176},
	doi = {10.19193/0393-6384_2021_2_176},
	abstract = {Introduction: Few previous studies have been well described the details of the clinical and virological course of illness among discharged patients. The study aims to study the epidemiological and clinical features of discharged patients with SARS-CoV-2 infection in Changchun, Northeast China. Materials and methods: We included all discharged patients with SARS-CoV-2 infection from Changchun Infectious Hospital, China, as 9 March 2020. We extracted and collected on data of demographic characteristic, clinical features, chest computed tomography (CT) scan, laboratory result, and treatment from the electronic medical records. Exact epidemiological information was obtained from the investigation of patients or close contacts by investigators of at all levels of the Center for Disease Prevention and Control in Jilin Province.
Results: Of the 43 discharged patient retrospective studied, 38 were mild novel coronavirus pneumonia, only one with critical ill case and no health workers were infected. The median age was 41.0 years, and 25 were male. All cases were infected by personto-person transmission and the median incubation period from exposure to illness onset was 8.0 days. 22 patients had comorbidities. The most common symptoms at illness onset were fever, cough, expectoration, myalgia or fatigue, chest tightness, nasal congestion or sneezing. Median duration of illness onset to hospital admission and discharged was 6.0 days and 22.0 days, the median duration of viral shedding after illness onset was 19.0 days (IQR: 14-22).
Conclusion: Patients were imported and cluster cases by person-to-person transmission and relatively mild in Changchun, China. Our findings further confirmed the prolonged viral shedding among patients.},
	language = {en},
	number = {2},
	urldate = {2025-01-27},
	journal = {Acta Medica Mediterranea},
	author = {Deng, Liquan and Li, Zhijun},
	month = apr,
	year = {2021},
	pages = {1147--1153},
	file = {Deng-L-21.pdf:C\:\\Users\\evanm\\OneDrive\\Documents\\Postdoc\\McMaster\\Research\\LES\\test_papers\\Deng-L-21.pdf:application/pdf},
}

@article{denis_analysis_2021,
	title = {Analysis of {COVID}-19 {Transmission} {Sources} in {France} by {Self}-{Assessment} {Before} and {After} the {Partial} {Lockdown}: {Observational} {Study}},
	volume = {23},
	issn = {1438-8871},
	shorttitle = {Analysis of {COVID}-19 {Transmission} {Sources} in {France} by {Self}-{Assessment} {Before} and {After} the {Partial} {Lockdown}},
	url = {https://www.jmir.org/2021/5/e26932},
	doi = {10.2196/26932},
	abstract = {Background: We developed a questionnaire on a web application for analyzing COVID-19 contamination circumstances in France during the second wave of the pandemic.
Objective: This study aims to analyze the impact on contamination characteristics before and after the second partial lockdown in France to adapt public health restrictions to further prevent pandemic surges.
Methods: Between December 15 and 24, 2020, after a national media campaign, users of the sourcecovid.fr web application were asked questions about their own or a close relative’s COVID-19 contamination after August 15, 2020, in France. The data of the contamination’s circumstances were assessed and compared before and after the second partial lockdown, which occurred on October 25, 2020, during the second wave of the pandemic and was ongoing on December 24, 2020.
Results: As of December 24, 2020, 441,000 connections on the web application were observed. A total of 2218 questionnaires were assessable for analysis. About 61.8\% (n=1309) of the participants were sure of their contamination origin, and 38.2\% (n=809) thought they knew it. The median age of users was 43.0 (IQR 32-56) years, and 50.7\% (n=1073) were male. The median incubation time of the assessed cohort was 4.0 (IQR 3-5) days. Private areas (family’s or friend’s house) were the main source of contamination (1048/2090, 50.2\%), followed by work colleagues (579/2090, 27.7\%). The main time of day for the contamination was the evening (339/961, 35.3\%) before the lockdown and was reduced to 18.2\% (86/473) after the lockdown (P{\textless}.001). The person who transmitted the virus to the user before and after the lockdown was significantly different (P{\textless}.001): a friend (382/1317, 29\% vs 109/773, 14.1\%), a close relative (304/1317, 23.1\% vs 253/773, 32.7\%), or a work colleague (315/1317, 23.9\% vs 264/773, 34.2\%). The main location where the virus was transmitted to the users before and after the lockdown was significantly different too (P{\textless}.001): home (278/1305, 21.3\% vs 194/760, 25.5\%), work (293/1305, 22.5\% vs 225/760, 29.6\%), collective places (430/1305, 33\% vs 114/760, 15\%), and care centers (58/1305, 4.4\% vs 74/760, 9.7\%).
Conclusions: Modalities of transmissions significantly changed before and after the second lockdown in France. The main sources of contamination remained the private areas and with work colleagues. Work became the main location of contamination after the lockdown, whereas contaminations in collective places were strongly reduced.},
	language = {en},
	number = {5},
	urldate = {2025-01-27},
	journal = {J Med Internet Res},
	author = {Denis, Fabrice and Septans, Anne-Lise and Le Goff, Florian and Jeanneau, Stephan and Lescure, François-Xavier},
	month = may,
	year = {2021},
	pages = {e26932},
	file = {Denis-F-21.pdf:C\:\\Users\\evanm\\OneDrive\\Documents\\Postdoc\\McMaster\\Research\\LES\\test_papers\\Denis-F-21.pdf:application/pdf},
}

@article{gao_epidemiological_2020,
	title = {Epidemiological and clinical differences of coronavirus disease 2019 patients with distinct viral exposure history},
	volume = {11},
	issn = {2150-5594, 2150-5608},
	url = {https://www.tandfonline.com/doi/full/10.1080/21505594.2020.1802870},
	doi = {10.1080/21505594.2020.1802870},
	abstract = {Since severe acute respiratory syndrome coronavirus 2 (SARS-CoV-2) spread from the early epicenter, Wuhan, to the rest of China, the virulence of SARS-CoV-2 might have evolved at different phases of the pandemic. We therefore compared the unique features among 62 coronavirus disease 2019 (COVID-19) inpatients who contracted SARS-CoV-2 in Wuhan (15 cases), exposed to the patients from Wuhan (26 cases), or acquired the disease without exposure to Wuhan patients (21 cases). Median incubation periods are 4.5 days (3–5) for Wuhan patients, 8 days (3–11) for those infected by Wuhan patients, and 12 days (7–13) for those without aforementioned experience. The disease onset dates are earliest for Wuhan patients and latest for those without exposure to Wuhan patients. Blood lymphocytes were lowest in Wuhan patients, lower in those affected by Wuhan patients, and modest reduced in remaining ones. Disease severity is worst for Wuhan patients, and modest for those without contact with Wuhan patients. Wuhan patients had longest (27 days, 18–28), those transmitted by Wuhan patients had intermediate (16 days, 8–23), and the rest of the patients had shortest (13 days, 8.5–22.5) hospital stay. Early viral exposure, older age, lymphocytopenia, and underlying conditions are risk factors which warrant aggressive intervention. Even though the virulence of SARS-CoV-2 appears decline over the course of serial transmissions, viral testing, contact tracing, social distancing, and face masking should be imposed on general public to contain viral dissemination from both sympto­ matic and asymptomatic patients with this highly contagious disease.},
	language = {en},
	number = {1},
	urldate = {2025-01-27},
	journal = {Virulence},
	author = {Gao, Yinjie and Ma, Xuemei and Bi, Jingfeng and Chu, Jindong and Liu, Bo and Chi, Chunsheng and Yan, Jianguo and Yu, Xiaoli and Liu, Fangming and Deng, Xiaohong and Zhang, Hongbing and Jin, Bo},
	month = dec,
	year = {2020},
	pages = {1015--1023},
	file = {Gao-Y-20.pdf:C\:\\Users\\evanm\\OneDrive\\Documents\\Postdoc\\McMaster\\Research\\LES\\test_papers\\Gao-Y-20.pdf:application/pdf},
}

@article{guo_epidemiological_2020,
	title = {Epidemiological and clinical features of pediatric {COVID}-19},
	volume = {18},
	issn = {1741-7015},
	url = {https://bmcmedicine.biomedcentral.com/articles/10.1186/s12916-020-01719-2},
	doi = {10.1186/s12916-020-01719-2},
	abstract = {Background: COVID-19 is an extremely severe infectious disease. However, few studies have focused on the epidemiological and clinical characteristics of pediatric COVID-19. This study conducted a retrospective review of the epidemiological and clinical features of COVID-19 in children.
Methods: A retrospective study was conducted on children with a definite diagnosis of COVID-19 in mainland China using the web crawler technique to collect anonymous COVID-19 updates published by local health authorities.
Results: Three hundred forty-one children aged 4 days to 14 years with a median age of 7 years were included. Sixty-six percent of pediatric patients were infected via family members with COVID-19. The median incubation period was 9 days (interquartile range, 6 to 13). Asymptomatic cases accounted for 5.9\%, of which 30\% had abnormal chest radiologic findings. A majority of pediatric COVID-19 cases showed mild to moderate clinical features, and only a few developed severe or critical diseases (0.6\% and 0.3\%, respectively). Fever (77.9\%) and cough (32.4\%) were the predominant presenting symptoms of pediatric COVID-19. The pediatric patients had fewer underlying diseases and complications than adults. The treatment modalities for pediatric COVID-19 patients were not as complex as those of adult COVID-19 patients. The overall prognosis of pediatric COVID-19 was benign with a decent recovery. The median time from onset to cure was 16 days (interquartile range, 13 to 21).
Conclusions: Compared to adults, COVID-19 in children has distinct features of epidemiology and clinical manifestations. The findings from this study might help to guide the development of measures to prevent and treat this ongoing global pandemic. Trial registration: Chinese Clinical Trial Registry (chictr.org.cn) identifier: ChiCTR2000030464.},
	language = {en},
	number = {1},
	urldate = {2025-01-27},
	journal = {BMC Med},
	author = {Guo, Cheng-Xian and He, Li and Yin, Ji-Ye and Meng, Xiang-Guang and Tan, Wei and Yang, Guo-Ping and Bo, Tao and Liu, Jun-Ping and Lin, Xin-Jian and Chen, Xiang},
	month = dec,
	year = {2020},
	pages = {250},
	file = {Guo-CX-20.pdf:C\:\\Users\\evanm\\OneDrive\\Documents\\Postdoc\\McMaster\\Research\\LES\\test_papers\\Guo-CX-20.pdf:application/pdf},
}

@article{han_outbreak_2020,
	title = {Outbreak investigation: transmission of {COVID}-19 starting from a spa facility in a local community in {Korea}},
	issn = {2092-7193},
	shorttitle = {Outbreak investigation},
	url = {http://e-epih.org/journal/view.php?doi=10.4178/epih.e2020056},
	doi = {10.4178/epih.e2020056},
	abstract = {OBJECTIVES: In Korea, there have been 10,480 confirmed cases of coronavirus disease 2019 (COVID-19) as of April 11, 2020. We investigated the transmission of COVID-19 in a cluster of cases.
METHODS: We analyzed the epidemiological characteristics of 10 confirmed COVID-19 patients in an outbreak that started at Spa facility A in a local community in Korea on March 28, 2020 and traced them through April 8, 2020. Epidemiological surveys and diagnostic tests were conducted for each contact, and the secondary attack rate was estimated.
RESULTS: There were 3 male confirmed patients (30.0\%) and 7 female confirmed patients (70.0\%), and their mean age was 53.5 years (range, 2.0 to 73.0). Two patients (20.0\%) were asymptomatic. The incubation period was between 3 days and 12 days. Three confirmed patients were infected at female’s Spa facility A and 7 confirmed patients were second, third, and fourth generations of transmission. Seven confirmed patients contracted COVID-19 through presymptomatic contact. In total, 192 contacts were identified, with a secondary attack rate of 3.6\%. Eighty-three contacts (43.2\%) were aged 40-59 years, and the secondary attack rate was the highest (12.1\%) in those aged ≥60 years. Most exposures (n=156, 81.3\%) involved casual contact. The number of visitors using the female’s spa facility was 58, including 3 confirmed patients, resulting in a secondary outbreak rate of 5.9\%.
CONCLUSIONS: This study presents a cluster of cases occurring in a setting with high temperature and humidity. The second, third, and fourth generations were transmitted through presymptomatic contact.},
	language = {en},
	urldate = {2025-01-27},
	journal = {Epidemiol Health},
	author = {Han, Taewon},
	month = jul,
	year = {2020},
	pages = {e2020056},
	file = {Han-T-20-1.pdf:C\:\\Users\\evanm\\OneDrive\\Documents\\Postdoc\\McMaster\\Research\\LES\\test_papers\\Han-T-20-1.pdf:application/pdf},
}

@article{han_epidemiological_2020,
	title = {The epidemiological characteristics of cluster transmission of coronavirus disease 2019 ({COVID}-19): a multi-center study in {Jiangsu} {Province}},
	volume = {12},
	abstract = {Coronavirus Disease 2019 (COVID-19) pandemic has rapidly spread across the globe while little multicenter research about the epidemiological characteristics of cluster transmission is conducted. To provide a more comprehensive description of the epidemiological characteristics of cluster transmission and the virulence of SARSCoV-2 carried by asymptomatic carriers, we studied the epidemiological characteristics of 70 clusters. 70 clusters including 311 consecutive subjects from January 20, 2020, to March 10, 2020, were enrolled. Of 70 clusters, 5 were infected by asymptomatic or presymptomatic carriers. We gathered and analyzed information about their demographic, epidemiological, clinical, diagnostic classification, and cluster characteristics. Among the 66 asymptomatic carriers in Jiangsu Province, 49 asymptomatic were observed in 311 subjects distributed in 70 clusters. We demonstrated that there is a significance between the severity of cases infected by asymptomatic carriers and cases infected by symptomatic patients (P=0.033) and the former usually presented with milder symptoms. A significant difference was shown regarding the level distribution of age (P=0.006) and the frequency distribution of gender (P=0.014) and disease severity of COVID-19 (P=0.008) among the seven groups classified by the relationship with the index cases. The average age of infected medical staff was the youngest and the majority of infected medical are females while the infected patients were generally oldest and usually accompanied by severest symptoms. We concluded that asymptomatic carriers are mainly screened out of clusters and the patients infected by asymptomatic carriers present with milder symptoms than those infected by symptomatic patients, which indicated that the SARS-CoV-2 shares decreased virulence among asymptomatic carriers. Effective measures should be taken to prevent transmission in hospitals to protect doctors, nurses, and patients.},
	language = {en},
	number = {10},
	author = {Han, Tao and Hua, Lei and He, Shu and Zhou, Yaqing and Hou, Can and Chen, Jiaxin and Yuan, Jinxia and Guo, Yi and Zhang, Sheng and Jia, Qiaowei and Zhao, Chenhui and Zhang, Jing and Cao, Quan and Jia, Enzhi},
	year = {2020},
	pages = {6434--6444},
	file = {Han-T-20-2.pdf:C\:\\Users\\evanm\\OneDrive\\Documents\\Postdoc\\McMaster\\Research\\LES\\test_papers\\Han-T-20-2.pdf:application/pdf},
}

@article{han_comparativedescriptive_2020,
	title = {A comparative‐descriptive analysis of clinical characteristics in 2019‐coronavirus‐infected children and adults},
	volume = {92},
	issn = {0146-6615, 1096-9071},
	url = {https://onlinelibrary.wiley.com/doi/10.1002/jmv.25835},
	doi = {10.1002/jmv.25835},
	abstract = {Acute respiratory disease caused by 2019 novel coronavirus (2019‐nCoV) has rapidly spread throughout China. Children and adults show a different clinical course. The purpose of the current study is to comparatively analyze the clinical characteristics of 2019‐nCoV infection in children and adults and to explore the possible causes for the discrepancies present. The medical records of 25 adults and 7 children confirmed cases of 2019‐2019‐nCoV acute respiratory diseases were reviewed retrospectively. All children were family clusters. The total adult patients were differentiated into the local residents of Wuhan, a history of travel to Wuhan and direct contact with people from Wuhan. The numbers were 14 (56\%), 10 (40\%), and 1 (4\%), respectively. The median incubation period of children and adults was 5 days (ranged, 3‐12 days) and 4 days (ranged, 2‐12 days), respectively. Diarrhoea and/or vomiting (57.1\%) were demic by World Health Organiza more common in children, whereas for adults it was myalgia or fatigue (52\%). On admission, the percentage of children having pneumonia (5\%, 71.4\%) was roughly the same as adults (20\%, 80\%). A total of 20\% of adults had leucopoenia, but leukocytosis was more frequently in children (28.6\%, P=.014). A higher number of children had elevated creatine kinase isoenzyme (57.1\% vs 4\%, P=.004). Antiviral therapy was given to all adult patients but to none of the children. In summary, knowledge of these differences between children and adults will not only be helpful for the clinical diagnosis of 2019‐nCoV disease, but also for a future discussion on age‐specific coronavirus infection.},
	language = {en},
	number = {9},
	urldate = {2025-01-27},
	journal = {Journal of Medical Virology},
	author = {Han, Ya‐nan and Feng, Zhan‐wei and Sun, Li‐na and Ren, Xiao‐xia and Wang, Hua and Xue, Yong‐ming and Wang, Yi and Fang, Ying},
	month = sep,
	year = {2020},
	pages = {1596--1602},
	file = {Han-YN-20.pdf:C\:\\Users\\evanm\\OneDrive\\Documents\\Postdoc\\McMaster\\Research\\LES\\test_papers\\Han-YN-20.pdf:application/pdf},
}

@article{hua_epidemiological_2020,
	title = {Epidemiological features and viral shedding in children with {SARS}‐{CoV}‐2 infection},
	volume = {92},
	issn = {0146-6615, 1096-9071},
	url = {https://onlinelibrary.wiley.com/doi/10.1002/jmv.26180},
	doi = {10.1002/jmv.26180},
	abstract = {Abstract
            A pandemic of severe acute respiratory syndrome coronavirus‐2 (SARS‐CoV‐2) infection broke out all over the world; however, epidemiological data and viral shedding in pediatric patients are limited. We conducted a retrospective, multicenter study, and followed‐up with all children from the families with SARS‐CoV‐2 infected members in Zhejiang Province, China. All infections were confirmed by testing the SARS‐CoV‐2 RNA with real‐time reverse transcription PCR method, and epidemiological data between children and adults in the same families were compared. Effect of antiviral therapy was evaluated observationally and fecal‐viral excretion times among groups with different antiviral regiments were compared with Kaplan‐Meier plot. By 29 February 2020, 1298 cases from 883 families were confirmed with SARS‐CoV‐2 infection and 314 of which were families with children. Incidence of infection in child close contacts was significantly lower than that in adult contacts (13.2\% vs 21.2\%). The mean age of 43 pediatric cases was 8.2 years and mean incubation period was 9.1 days. Forty (93.0\%) were family clustering. Thirty‐three children had coronavirus disease 2019 (20 pneumonia) with mild symptoms and 10 were asymptomatic. Fecal SARS‐CoV‐2 RNA detection was positive in 91.4\% (32/35) cases and some children had viral excretion time over 70 days. Viral clearance time was not different among the groups treated with different antiviral regiments. No subsequent infection was observed in family contacts of fecal‐viral‐excreting children. Children have lower susceptibility of SARS‐CoV‐2 infection, longer incubation, and fecal‐viral excretion time. Positive results of fecal SARS‐CoV‐2 RNA detection were not used as indication for hospitalization or quarantine.
          , 
            Highlights
            
              
                
                  Children had lower susceptibility for SARS‐CoV‐2 infection than adults.
                
                
                  Children had longer incubation period and fecal viral excretion time after infected by SARS‐CoV‐2.
                
                
                  Viral clearance time was not different among the groups treated with different antiviral regiments.
                
                
                  Children had milder clinical symptoms, better clinical outcome, and more common fecal viral excretion.
                
                
                  Positive results of fecal SARS‐CoV‐2 RNA detection are not used as indication for hospitalization or quarantine.},
	language = {en},
	number = {11},
	urldate = {2025-01-27},
	journal = {Journal of Medical Virology},
	author = {Hua, Chun‐Zhen and Miao, Zi‐Ping and Zheng, Ji‐Shan and Huang, Qian and Sun, Qing‐Feng and Lu, Hong‐Ping and Su, Fei‐Fei and Wang, Wei‐Hong and Huang, Lie‐Ping and Chen, Da‐Qing and Xu, Zhi‐Wei and Ji, Le‐Dan and Zhang, Hong‐Ping and Yang, Xiao‐Wei and Li, Ming‐Hui and Mao, Yue‐Yan and Ying, Man‐Zhen and Ye, Sheng and Shu, Qiang and Chen, En‐Fu and Liang, Jian‐Feng and Wang, Wei and Chen, Zhi‐Min and Li, Wei and Fu, Jun‐Fen},
	month = nov,
	year = {2020},
	pages = {2804--2812},
	file = {Hua-CZ-20.pdf:C\:\\Users\\evanm\\OneDrive\\Documents\\Postdoc\\McMaster\\Research\\LES\\test_papers\\Hua-CZ-20.pdf:application/pdf},
}

@misc{li_incubation_2021,
	title = {Incubation {Period} of {Coronavirus} {Disease} 2019: {New} {Implications} for {Intervention} and {Control}},
	copyright = {https://creativecommons.org/licenses/by/4.0/},
	shorttitle = {Incubation {Period} of {Coronavirus} {Disease} 2019},
	url = {https://www.researchsquare.com/article/rs-137093/v1},
	doi = {10.21203/rs.3.rs-137093/v1},
	abstract = {Abstract
          
            Background
            : The COVID-19 pandemic raging around the world has caused serious disasters to mankind. The incubation period is a key parameter for epidemic control and also an important basis for epidemic prediction, but its distribution law remain unclear.
            Methods
            : The incubation period T was described by the accelerated failure time models, and the principle of interval-censored data processing and estimation methods were used. Statistical analysis were performed on R-4.0.2 software using “coarseDataTools 0.6-5” package to optimize the parameters to be estimated and calculate the confidence interval. The optimization method used when solving the maximum likelihood function is the simplex method. We used bootstrap re-sampling procedures with 1000 iterations to estimate the confidence interval.
            Results
            : Here we analyzed the epidemiological information of 787 confirmed non-Wuhan resident cases, and systematically studied the characteristics of the incubation period of COVID-19 based on the interval-censored data estimation method. Through the statistical analysis of the overall and 7 types of sub-group samples, it was concluded that the incubation period of COVID-19 approximately conformed to the Gamma distribution with a mean value of 7.8 (95\%CI: 7.4-8.5) days and a median value of 7.0 (95\%CI: 6.7-7.3) days.
            Conclusions
            : The incubation period was positively correlated with age and negatively correlated with disease severity. Female cases presented a slightly higher incubation period than that of males. The incubation period of cases with travel history to Hubei and multiple exposures was shorter. The proportion of infected persons who developed symptoms within 14 days was 91.6\%. These results are of great significance to the prevention and control of the COVID-19 pandemic.},
	language = {en},
	urldate = {2025-01-27},
	author = {Li, Jing and Dai, Chengguqiu and Tie, Zihan and Xu, Jiazhao and Xiong, Xiang and Hao, Xingjie and Wang, Zhongyi and Lu, Chan and Huang, Shunxiang},
	month = jan,
	year = {2021},
	file = {Huang-S-22.pdf:C\:\\Users\\evanm\\OneDrive\\Documents\\Postdoc\\McMaster\\Research\\LES\\test_papers\\Huang-S-22.pdf:application/pdf},
}

@article{je_demographics_2021,
	title = {Demographics, clinical characteristics and outcomes among 197 patients with {\textless}span style="font-variant:small-caps;"{\textgreater}{COVID}{\textless}/span{\textgreater} ‐19 in the {Gold} {Coast} area},
	volume = {51},
	issn = {1444-0903, 1445-5994},
	shorttitle = {Demographics, clinical characteristics and outcomes among 197 patients with {\textless}span style="font-variant},
	url = {https://onlinelibrary.wiley.com/doi/10.1111/imj.15260},
	doi = {10.1111/imj.15260},
	abstract = {Background: Clinical characteristics and outcomes of coronavirus disease 2019 (COVID-19) patients have been varied internationally but have not been studied in an Australian cohort. Aim: To describe characteristics and outcomes of approximately the ﬁrst 200 documented COVID-19 cases during the ﬁrst outbreak in the Gold Coast.
Methods: Retrospective observational cohort study of COVID-19 patients managed by Gold Coast Hospital and Health Service (GCHHS). Demographics, clinical characteristics and outcomes data were collected.
Results: One hundred and ninety-seven patients were included (mean age 45 years); 52.3\% were female and 9.1\% were healthcare workers. Most were overseas travellers (53.8\%), contacts of a local conﬁrmed case (25.4\%) or cruise ship passengers (17.3\%). The commonest comorbidities were hypertension (14.2\%) and asthma (11.2\%). The commonest symptoms were cough (74.1\%), fever (58.9\%), sore throat (48.7\%), headache (48.7\%) and rhinorrhoea (46.2\%). Sixty-three patients were hospitalised and the rest admitted to a ‘virtual ward’. Of 63 hospitalised patients, 5 (7.9\%) required intensive care unit (ICU) admission and 3 (4.8\%) required intubation. No patients died. Due to low numbers of accurate exposure dates, the incubation period could not be reliably calculated for a signiﬁcant proportion of the cohort. Average duration of symptoms was 14 days, time from ﬁrst symptom to hospitalisation was 5.3 days and time from ﬁrst symptom to ICU admission was 11.6 days. The majority (88\%) experienced mild disease and achieved complete symptom resolution (97\%). Nasopharyngeal swab polymerase chain reaction was the main diagnostic method (99\%). Twenty-four patients received anti-viral pharmacotherapy, with 87.5\% getting hydroxychloroquine.
Conclusions: The present study provides characteristics and outcomes of the ﬁrst 197 patients with COVID-19 in the Gold Coast.},
	language = {en},
	number = {5},
	urldate = {2025-01-27},
	journal = {Internal Medicine Journal},
	author = {Je, David and O'Brolchain, Aongus and Ulett, Kimberly B. and Zainudheen, Amith and Gerrard, John and Alcorn, Kylie and Memon, Salim},
	month = may,
	year = {2021},
	pages = {666--672},
	file = {Je-D-21.pdf:C\:\\Users\\evanm\\OneDrive\\Documents\\Postdoc\\McMaster\\Research\\LES\\test_papers\\Je-D-21.pdf:application/pdf},
}

@article{jeong_real_2020,
	title = {Real {Asymptomatic} {SARS}-{CoV}-2 {Infection} {Might} be {Rare}: the {Importance} of {Careful} {Interviews} and {Follow}-up},
	volume = {35},
	issn = {1011-8934, 1598-6357},
	shorttitle = {Real {Asymptomatic} {SARS}-{CoV}-2 {Infection} {Might} be {Rare}},
	url = {https://jkms.org/DOIx.php?id=10.3346/jkms.2020.35.e333},
	doi = {10.3346/jkms.2020.35.e333},
	abstract = {Background: There is limited information on the clinical characteristics of patients with coronavirus disease 2019 (COVID-19) who are asymptomatic or have mild symptoms.
Methods: We performed a retrospective case series of patients with COVID-19 enrolled from February 22 to March 26, 2020. Forty cases of COVID-19 were confirmed using real-time reverse-transcription polymerase chain reaction among patients who underwent screening tests and were consecutively hospitalized at Ulsan University Hospital, Ulsan, Korea. The final follow-up date was May 19, 2020. All COVID-19 cases in Ulsan were included. Demographic and epidemiological information, comorbidities, clinical signs and symptoms, laboratory and radiologic findings, medications, treatments, outcomes, and main durations of patients with COVID-19 were compared according to supplemental oxygen requirement.
Results: Forty patients were included (median age, 30 years; interquartile range [IQR], 25–57 years; 58\% female). Six (15\%) patients required supplemental oxygen. The prevalence of asymptomatic severe acute respiratory syndrome coronavirus-2 (SARS-CoV-2) infection was 5\% and that of presymptomatic infection was 13\%. Cough, fever, myalgia, rhinorrhea or nasal congestion, and diarrhea were the screening criteria for diagnosing symptomatic and presymptomatic SARS-CoV-2 infections. Sputum production, chest discomfort, a large number of symptoms, abnormal procalcitonin and C-reactive protein levels, and abnormal chest X-ray or chest computed tomography findings were more common in patients requiring supplemental oxygen than in those not requiring supplemental oxygen. Overall mortality rate was 3\% (1/40). Four patients (10\%) were readmitted after testing positive by reversetranscription polymerase chain reaction again. Incubation period was 5 days (IQR, 4–6 days), and the duration of viral shedding was 21 days (IQR, 14–28 days; maximum, 51 days).
Conclusion: The prevalence of asymptomatic SARS-CoV-2 infection was 5\%, which is much lower than that previously reported. This finding suggests that careful interviews and follow-ups should be performed to identify SARS-CoV-2 infections. Cough, fever, myalgia, rhinorrhea or nasal congestion, and diarrhea are adequate screening criteria for covering all},
	language = {en},
	number = {37},
	urldate = {2025-01-27},
	journal = {J Korean Med Sci},
	author = {Jeong, Tae Heum and Pak, Chuiyong and Ock, Minsu and Lee, Seock-Hwan and Son, Joung Sik and Jeon, Young-Jee},
	year = {2020},
	pages = {e333},
	file = {Jeong-TH-20.pdf:C\:\\Users\\evanm\\OneDrive\\Documents\\Postdoc\\McMaster\\Research\\LES\\test_papers\\Jeong-TH-20.pdf:application/pdf},
}

@article{jiang_aerosol_2021,
	title = {Aerosol transmission, an indispensable route of {COVID}-19 spread: case study of a department-store cluster},
	volume = {15},
	issn = {2095-2201, 2095-221X},
	shorttitle = {Aerosol transmission, an indispensable route of {COVID}-19 spread},
	url = {https://link.springer.com/10.1007/s11783-021-1386-6},
	doi = {10.1007/s11783-021-1386-6},
	abstract = {Patients with COVID-19 have revealed a massive outbreak around the world, leading to widespread concerns in global scope. Figuring out the transmission route of COVID-19 is necessary to control further spread. We analyzed the data of 43 patients in Baodi Department Store (China) to supplement the transmission route and epidemiological characteristics of COVID-19 in a cluster outbreak. Incubation median was estimated to endure 5.95 days (2–13 days). Almost 76.3\% of patients sought medical attention immediately upon illness onset. The median period of illness onset to hospitalization and conﬁrmation were 3.96 days (0–14) and 5.58 days (1–21), respectively. Patients with different cluster case could demonstrate unique epidemiological characteristics due to the particularity of outbreak sites. SRAS-CoV-2 can be released into the surrounding air through patient’s respiratory tract activities, and can exist for a long time for long-distance transportation. SRAS-CoV-2 RNA can be detected in aerosol in different sites, including isolation ward, general ward, outdoor, toilet, hallway, and crowded public area. Environmental factors inﬂuencing were analyzed and indicated that the SARS-CoV-2 transportation in aerosol was dependent on temperature, air humidity, ventilation rate and inactivating chemicals (ozone) content. As for the infection route of case numbers 2 to 6, 10, 13, 16, 17, 18, 20 and 23, we believe that aerosol transmission played a signiﬁcant role in analyzing their exposure history and environmental conditions in Baodi Department Store. Aerosol transmission could occur in some cluster cases when the environmental factors are suitable, and it is an indispensable route of COVID-19 spread.},
	language = {en},
	number = {3},
	urldate = {2025-01-27},
	journal = {Front. Environ. Sci. Eng.},
	author = {Jiang, Guanyu and Wang, Can and Song, Lu and Wang, Xing and Zhou, Yangyang and Fei, Chunnan and Liu, He},
	month = jun,
	year = {2021},
	pages = {46},
	file = {Jiang-G-21.pdf:C\:\\Users\\evanm\\OneDrive\\Documents\\Postdoc\\McMaster\\Research\\LES\\test_papers\\Jiang-G-21.pdf:application/pdf},
}

@article{jin_epidemiological_2020,
	title = {Epidemiological, clinical and virological characteristics of 74 cases of coronavirus-infected disease 2019 ({COVID}-19) with gastrointestinal symptoms},
	volume = {69},
	issn = {0017-5749, 1468-3288},
	url = {https://gut.bmj.com/lookup/doi/10.1136/gutjnl-2020-320926},
	doi = {10.1136/gutjnl-2020-320926},
	abstract = {Objective  The SARS-­CoV-2-­infected disease (COVID-19) outbreak is a major threat to human beings. Previous studies mainly focused on Wuhan and typical symptoms. We analysed 74 confirmed COVID-19 cases with GI symptoms in the Zhejiang province to determine epidemiological, clinical and virological characteristics. Design  COVID-19 hospital patients were admitted in the Zhejiang province from 17 January 2020 to 8 February 2020. Epidemiological, demographic, clinical, laboratory, management and outcome data of patients with GI symptoms were analysed using multivariate analysis for risk of severe/critical type. Bioinformatics were used to analyse features of SARS-­CoV-2 from Zhejiang province.
Results  Among enrolled 651 patients, 74 (11.4\%) presented with at least one GI symptom (nausea, vomiting or diarrhoea), average age of 46.14 years, 4-­ day incubation period and 10.8\% had pre-­existing liver disease. Of patients with COVID-19 with GI symptoms, 17 (22.97\%) and 23 (31.08\%) had severe/critical types and family clustering, respectively, significantly higher than those without GI symptoms, 47 (8.14\%) and 118 (20.45\%). Of patients with COVID-19 with GI symptoms, 29 (39.19\%), 23 (31.08\%), 8 (10.81\%) and 16 (21.62\%) had significantly higher rates of fever {\textgreater}38.5°C, fatigue, shortness of breath and headache, respectively. Low-­dose glucocorticoids and antibiotics were administered to 14.86\% and 41.89\% of patients, respectively. Sputum production and increased lactate dehydrogenase/glucose levels were risk factors for severe/critical type. Bioinformatics showed sequence mutation of SARS-­CoV-2 with m6A methylation and changed binding capacity with ACE2.
Conclusion  We report COVID-19 cases with GI symptoms with novel features outside Wuhan. Attention to patients with COVID-19 with non-­classic symptoms should increase to protect health providers.},
	language = {en},
	number = {6},
	urldate = {2025-01-27},
	journal = {Gut},
	author = {Jin, Xi and Lian, Jiang-Shan and Hu, Jian-Hua and Gao, Jianguo and Zheng, Lin and Zhang, Yi-Min and Hao, Shao-Rui and Jia, Hong-Yu and Cai, Huan and Zhang, Xiao-Li and Yu, Guo-Dong and Xu, Kai-Jin and Wang, Xiao-Yan and Gu, Jue-Qing and Zhang, Shan-Yan and Ye, Chan-Yuan and Jin, Ci-Liang and Lu, Ying-Feng and Yu, Xia and Yu, Xiao-Peng and Huang, Jian-Rong and Xu, Kang-Li and Ni, Qin and Yu, Cheng-Bo and Zhu, Biao and Li, Yong-Tao and Liu, Jun and Zhao, Hong and Zhang, Xuan and Yu, Liang and Guo, Yong-Zheng and Su, Jun-Wei and Tao, Jing-Jing and Lang, Guan-Jing and Wu, Xiao-Xin and Wu, Wen-Rui and Qv, Ting-Ting and Xiang, Dai-Rong and Yi, Ping and Shi, Ding and Chen, Yanfei and Ren, Yue and Qiu, Yun-Qing and Li, Lan-Juan and Sheng, Jifang and Yang, Yida},
	month = jun,
	year = {2020},
	pages = {1002--1009},
	file = {Jin-X-20.pdf:C\:\\Users\\evanm\\OneDrive\\Documents\\Postdoc\\McMaster\\Research\\LES\\test_papers\\Jin-X-20.pdf:application/pdf},
}

@article{khonyongwa_incidence_2020,
	title = {Incidence and outcomes of healthcare-associated {COVID}-19 infections: significance of delayed diagnosis and correlation with staff absence},
	volume = {106},
	issn = {01956701},
	shorttitle = {Incidence and outcomes of healthcare-associated {COVID}-19 infections},
	url = {https://linkinghub.elsevier.com/retrieve/pii/S0195670120304667},
	doi = {10.1016/j.jhin.2020.10.006},
	abstract = {Background: The sudden increase in COVID-19 admissions in hospitals during the SARSCoV-2 pandemic of 2020 led to onward transmissions among vulnerable inpatients. Aims: This study was performed to evaluate the prevalence and clinical outcomes of healthcare-associated COVID-19 infections (HA-COVID-19) during the 2020 epidemic and study factors which may promote or correlate with its incidence and transmission in a Teaching Hospital NHS Trust in London, UK.
Methods: Electronic laboratory, patient and staff self-reported sickness records were interrogated from 1st March to 18th April 2020. HA-COVID-19 was deﬁned as COVID-19 with symptom onset within {\textgreater}14 days of admission. Test performance of a single combined throat and nose swab (CTNS) for patient placement was calculated. The effect of delayed RNA positivity (DRP, deﬁned as {\textgreater}48 h delay), staff self-reported COVID-19 sickness absence, hospital bed occupancy, and community incidence of COVID-19 was compared for HA-COVID-19. The incidence of other signiﬁcant hospital-acquired bacterial infections (HAB) was compared with previous years.
Results: Fifty-eight HA-COVID-19 (7.1\%) cases were identiﬁed. When compared with community-acquired admitted cases (CA-COVID-19), signiﬁcant differences were observed in age (P¼0.018), ethnicity (P{\textless}0.001) and comorbidity burden (P{\textless}0.001) but not in 30-day mortality. CTNS-negative predictive value was 60.3\%. DRP was associated with greater mortality (P¼0.034) and incidence of HA-COVID-19 correlated positively with DRP (R ¼ 0.7108) and staff sickness absence (R ¼ 0.7815). For the study period HAB rates were similar to the previous 2 years.
Conclusions: Early diagnosis and isolation of COVID-19 patients would help to reduce transmission. A single CTNS has limited value in segregating patients into positive and negative pathways.},
	language = {en},
	number = {4},
	urldate = {2025-01-27},
	journal = {Journal of Hospital Infection},
	author = {Khonyongwa, K. and Taori, S.K. and Soares, A. and Desai, N. and Sudhanva, M. and Bernal, W. and Schelenz, S. and Curran, L.A.},
	month = dec,
	year = {2020},
	pages = {663--672},
	file = {Khonyongwa-K-20.pdf:C\:\\Users\\evanm\\OneDrive\\Documents\\Postdoc\\McMaster\\Research\\LES\\test_papers\\Khonyongwa-K-20.pdf:application/pdf},
}

@article{kong_presymptomatic_2020,
	title = {Pre‐symptomatic transmission of novel coronavirus in community settings},
	volume = {14},
	issn = {1750-2640, 1750-2659},
	url = {https://onlinelibrary.wiley.com/doi/10.1111/irv.12773},
	doi = {10.1111/irv.12773},
	abstract = {We used contact tracing to document how COVID-19 was transmitted across 5 generations involving 10 cases, starting with an individual who became ill on January 27. We calculated the incubation period of the cases as the interval between infection and development of symptoms. The median incubation period was 6.0 days (interquartile range, 3.5-9.5 days). The last two generations were infected in public places, 3 and 4 days prior to the onset of illness in their infectors. Both had certain underlying conditions and comorbidity. Further identification of how individuals transmit prior to being symptomatic will have important consequences.},
	language = {en},
	number = {6},
	urldate = {2025-01-27},
	journal = {Influenza Resp Viruses},
	author = {Kong, Dechuan and Zheng, Yang and Wu, Huanyu and Pan, Hao and Wagner, Abram L. and Zheng, Yaxu and Gong, Xiaohuan and Zhu, Yiyi and Jin, Bihong and Xiao, Wenjia and Mao, Shenghua and Lin, Sheng and Han, Ruobing and Yu, Xiao and Cui, Peng and Jiang, Chenyan and Fang, Qiwen and Lu, Yihan and Fu, Chen},
	month = nov,
	year = {2020},
	pages = {610--614},
	file = {Kong-D-20.pdf:C\:\\Users\\evanm\\OneDrive\\Documents\\Postdoc\\McMaster\\Research\\LES\\test_papers\\Kong-D-20.pdf:application/pdf},
}

@article{kong_longer_2020,
	title = {Longer incubation period of coronavirus disease 2019 ({COVID}‐19) in older adults},
	volume = {3},
	issn = {2475-0360, 2475-0360},
	url = {https://onlinelibrary.wiley.com/doi/10.1002/agm2.12114},
	doi = {10.1002/agm2.12114},
	abstract = {Objective: The aim of this study was to explore any age-related change in the incubation period of COVID-19, specifically any difference between older (aged ≥65 years) and younger adults.
Methods: Based on online data released officially by 21 Chinese cities from January 22 to February 15, 2020, the incubation period of COVID-19 patients who had travelled to Hubei was studied according to age. Previous studies were reviewed and compared.
Results: The study recruited 136 COVID-19 patients who had travelled to Hubei during January 5-31, 2020, stayed for 1-2 days, and returned with symptom onset during January 10-February 6, 2020. The median age was 50.5 years (range 1-86 years), and 22 patients (16.2\%) were aged ≥65 years. The age-stratified incubation period was U-shaped with higher values at extremes of age. The median COVID-19 incubation period was 8.3 (90\% confidence interval [CI], 7.4-9.2) days for all patients, 7.6 (90\% CI, 6.7-8.6) days for younger adults, and 11.2 (90\% CI, 9.0-13.5) days for older adults. The 5th/25th/75th/90th percentiles were 2.3/5.3/11.3/14.2 days for all, 2.0/5.0/10.5/13.2 days for younger adults, and 3.1/7.8/14.4/17.0 days for older adults. There were 11 published studies on COVID-19 incubation periods up to March 30, 2020, reporting means of 1.8-7.2 days, and medians of 4-7.5 days, but there was no specific study on the effect of age on incubation period. One study showed that severe COVID-19 cases, which included more elderly patients, had longer incubation periods.
Conclusion: Based on 136 patients with a travel history to Hubei, the epicenter of COVID-19, the COVID-19 incubation period was found to be longer in older adults. This finding has important implications for diagnosis, prevention, and control of COVID-19.},
	language = {en},
	number = {2},
	urldate = {2025-01-27},
	journal = {Aging Medicine},
	author = {Kong, Tak‐kwan},
	month = jun,
	year = {2020},
	pages = {102--109},
	file = {Kong-T-20.pdf:C\:\\Users\\evanm\\OneDrive\\Documents\\Postdoc\\McMaster\\Research\\LES\\test_papers\\Kong-T-20.pdf:application/pdf},
}

@article{kong_comparison_2020,
	title = {Comparison of clinical and epidemiological characteristics of asymptomatic and symptomatic {SARS}-{CoV}-2 infection: {A} multi-center study in {Sichuan} {Province}, {China}},
	volume = {37},
	issn = {14778939},
	shorttitle = {Comparison of clinical and epidemiological characteristics of asymptomatic and symptomatic {SARS}-{CoV}-2 infection},
	url = {https://linkinghub.elsevier.com/retrieve/pii/S1477893920302337},
	doi = {10.1016/j.tmaid.2020.101754},
	abstract = {Objectives: Asymptomatic infection of SARS-CoV-2 has become a concern worldwide. This study aims to compare the epidemiology and the clinical characteristics of SARS-CoV-2 infection in asymptomatic and symptomatic individuals.
Methods: A total of 511 conﬁrmed SARS-CoV-2 infection cases, including 100 asymptomatic (by the time of the pathogenic tests) and 411 symptomatic individuals were consecutively enrolled from January 25 to February 20, 2020 from hospitals in 21 cities and 47 counties or districts in Sichuan Province. Epidemiological and clinical characteristics were compared.
Results: Compared to the symptomatic patients, the asymptomatic cases were younger (P {\textless} 0.001), had similar co-morbidity percentages (P = 0.609), and came from higher altitude areas with lower population mobility (P {\textless} 0.001) with better deﬁned epidemiological history (P {\textless} 0.001). 27.4\% of well-documented asymptomatic cases developed delayed symptoms after the pathogenic diagnosis. 60\% of asymptomatic cases demonstrated ﬁndings of pneumonia on the initial chest CT, including well-recognized features of coronavirus disease19. None of the asymptomatic individuals died. Two elderly individuals with initially asymptomatic infection developed severe symptoms during hospitalization. One case of possible virus transmission by a patient during the incubation period was highly suspected.
Conclusions: The epidemiological and clinical ﬁndings highlight the signiﬁcance of asymptomatic infection with SARS-CoV-2. Inspecting the epidemiological history would facilitate the identiﬁcation of asymptomatic cases. Evidence supports the chest CT scans for conﬁrmed asymptomatic cases to evaluate the extent of lung involvement.},
	language = {en},
	urldate = {2025-01-27},
	journal = {Travel Medicine and Infectious Disease},
	author = {Kong, Weifang and Wang, Yuting and Hu, Jinliang and Chughtai, Aamer and Pu, Hong},
	month = sep,
	year = {2020},
	pages = {101754},
	file = {Kong-W-20.pdf:C\:\\Users\\evanm\\OneDrive\\Documents\\Postdoc\\McMaster\\Research\\LES\\test_papers\\Kong-W-20.pdf:application/pdf},
}

@article{lai_shorter_2020,
	title = {Shorter incubation period is associated with severe disease progression in patients with {COVID}-19},
	volume = {11},
	issn = {2150-5594, 2150-5608},
	url = {https://www.tandfonline.com/doi/full/10.1080/21505594.2020.1836894},
	doi = {10.1080/21505594.2020.1836894},
	abstract = {The diagnosed COVID-19 cases revealed that the incubation periods (IP) varied a lot among patients. However, few studies had emphasized on the different clinical features and prognosis of patients with different IP. A total of 330 patients with laboratory-confirmed COVID-19 were enrolled and classified into immediate onset group(IP{\textless}3 days, I group, 57 cases) and late onset group(IP{\textgreater}10 days, L group, 75 cases) based on IP. The difference of clinical characteristics and prognosis of the two groups were compared. There were more patients with fever in I group than in L group(P = 0.003), and counts of all the total lymphocytes, total T lymphocytes, CD4 + and CD8 + T lymphocytes were significantly different between the two groups(all P {\textless} 0.01). Besides, patients in L group had more GGOs in CT scan than I group and there were more patients in I group receiving antibiotic treatment than in L group(P {\textless} 0.001). For disease aggravation, the median CT scores were comparable between the two groups, but individually, there were more patients with increased CT score during hospitalization in I group than in L group. The aggrava tion incidence of CT presentation was 21.1\% in I group, significantly higher than L group(8.0\%, P = 0.042). Multivariable COX models suggested that IP was the only independent factors for CT aggravation. Conclusively, patients with different IP were different in clinical symptoms, laboratory tests, and CT presentations. Shorter IP was associated with the aggravation of lung involvement in CT scan.},
	language = {en},
	number = {1},
	urldate = {2025-01-27},
	journal = {Virulence},
	author = {Lai, Changxiang and Yu, Rentao and Wang, Mingbo and Xian, Wenjie and Zhao, Xin and Tang, Qiyuan and Chen, Ruikun and Zhou, Xuan and Li, Xuan and Li, Zhiyu and Li, Zhiwei and Deng, Guohong and Wang, Fang},
	month = dec,
	year = {2020},
	pages = {1443--1452},
	file = {Lai-C-20.pdf:C\:\\Users\\evanm\\OneDrive\\Documents\\Postdoc\\McMaster\\Research\\LES\\test_papers\\Lai-C-20.pdf:application/pdf},
}

@article{lau_joint_2021,
	title = {Joint {Estimation} of {Generation} {Time} and {Incubation} {Period} for {Coronavirus} {Disease} 2019},
	copyright = {https://academic.oup.com/journals/pages/open\_access/funder\_policies/chorus/standard\_publication\_model},
	issn = {0022-1899, 1537-6613},
	url = {https://academic.oup.com/jid/advance-article/doi/10.1093/infdis/jiab424/6356465},
	doi = {10.1093/infdis/jiab424},
	abstract = {Background.  Coronavirus disease 2019 (COVID-19) has caused a heavy disease burden globally. The impact of process and timing of data collection on the accuracy of estimation of key epidemiological distributions are unclear. Because infection times are typically unobserved, there are relatively few estimates of generation time distribution.
Methods.  We developed a statistical framework to jointly estimate generation time and incubation period from human-to-human transmission pairs, accounting for sampling biases. We applied the framework on 80 laboratory-confirmed human-to-human transmission pairs in China. We further inferred the infectiousness profile, serial interval distribution, proportions of presymptomatic transmission, and basic reproduction number (R0) for COVID-19.
Results.  The estimated mean incubation period was 4.8 days (95\% confidence interval [CI], 4.1–5.6), and mean generation time was 5.7 days (95\% CI, 4.8–6.5). The estimated R0 based on the estimated generation time was 2.2 (95\% CI, 1.9–2.4). A simulation study suggested that our approach could provide unbiased estimates, insensitive to the width of exposure windows.
Conclusions.  Properly accounting for the timing and process of data collection is critical to have correct estimates of generation time and incubation period. R0 can be biased when it is derived based on serial interval as the proxy of generation time.},
	language = {en},
	urldate = {2025-01-27},
	journal = {The Journal of Infectious Diseases},
	author = {Lau, Yiu Chung and Tsang, Tim K and Kennedy-Shaffer, Lee and Kahn, Rebecca and Lau, Eric H Y and Chen, Dongxuan and Wong, Jessica Y and Ali, Sheikh Taslim and Wu, Peng and Cowling, Benjamin J},
	month = aug,
	year = {2021},
	pages = {jiab424},
	file = {Lau-YC-21.pdf:C\:\\Users\\evanm\\OneDrive\\Documents\\Postdoc\\McMaster\\Research\\LES\\test_papers\\Lau-YC-21.pdf:application/pdf},
}

@article{de_laval_lessons_2021,
	title = {Lessons learned from the investigation of a {COVID}-19 cluster in {Creil}, {France}: effectiveness of targeting symptomatic cases and conducting contact tracing around them},
	volume = {21},
	issn = {1471-2334},
	shorttitle = {Lessons learned from the investigation of a {COVID}-19 cluster in {Creil}, {France}},
	url = {https://bmcinfectdis.biomedcentral.com/articles/10.1186/s12879-021-06166-9},
	doi = {10.1186/s12879-021-06166-9},
	abstract = {Background: This study presents the methods and results of the investigation into a SARS-CoV-2 outbreak in a professional community. Due to the limited testing capacity available in France at the time, we elaborated a testing strategy according to pre-test probability. Methods: The investigation design combined active case finding and contact tracing around each confirmed case with testing of at-risk contact persons who had any evocative symptoms (n = 88). One month later, we performed serology testing to test and screen symptomatic and asymptomatic cases again (n = 79). Results: Twenty-four patients were confirmed (14 with RT-PCR and 10 with serology). The attack rate was 29\% (24/ 83). Median age was 40 (24 to 59), and the sex ratio was 15/12. Only three cases were asymptomatic (= no symptoms at all, 13\%, 95\% CI, 3–32). Nineteen symptomatic cases (79\%, 95\% CI, 63–95) presented a respiratory infection, two of which were severe. All the RT-PCR confirmed cases acquired protective antibodies. Median incubation was 4 days (from 1 to 13 days), and the median serial interval was 3 days (0 to 15). We identified pre-symptomatic transmission in 40\% of this cluster, but no transmission from asymptomatic to symptomatic cases.},
	language = {en},
	number = {1},
	urldate = {2025-01-27},
	journal = {BMC Infect Dis},
	author = {De Laval, Franck and Grosset-Janin, Anaïs and Delon, François and Allonneau, Alexandre and Tong, Christelle and Letois, Flavie and Couderc, Anne and Sanchez, Marc-Antoine and Destanque, César and Biot, Fabrice and Raynaud, Françoise and Bigaillon, Christine and Ferraris, Olivier and Simon-Loriere, Etienne and Enouf, Vincent and Andriamanantena, Dinaherisoa and De Santi, Vincent Pommier and Javelle, Emilie and Mérens, Audrey},
	month = dec,
	year = {2021},
	pages = {457},
	file = {Laval-F-21.pdf:C\:\\Users\\evanm\\OneDrive\\Documents\\Postdoc\\McMaster\\Research\\LES\\test_papers\\Laval-F-21.pdf:application/pdf},
}

@article{lee_importation_2021,
	title = {Importation and {Transmission} of {SARS}-{CoV}-2 {B}.1.1.529 ({Omicron}) {Variant} of {Concern} in {Korea}, {November} 2021},
	volume = {36},
	issn = {1011-8934, 1598-6357},
	url = {https://jkms.org/DOIx.php?id=10.3346/jkms.2021.36.e346},
	doi = {10.3346/jkms.2021.36.e346},
	abstract = {In November 2021, 14 international travel-related severe acute respiratory syndrome coronavirus 2 (SARS-CoV-2) B.1.1.529 (omicron) variant of concern (VOC) patients were detected in South Korea. Epidemiologic investigation revealed community transmission of the omicron VOC. A total of 80 SARS-CoV-2 omicron VOC-positive patients were identified until December 10, 2021 and 66 of them reported no relation to the international travel. There may be more transmissions with this VOC in Korea than reported.},
	language = {en},
	number = {50},
	urldate = {2025-01-27},
	journal = {J Korean Med Sci},
	author = {Lee, Ji Joo and Choe, Young June and Jeong, Hyeongseop and Kim, Moonsu and Kim, Seonggon and Yoo, Hanna and Park, Kunhee and Kim, Chanhee and Choi, Sojin and Sim, JiWoo and Park, Yoojin and Huh, In Sil and Hong, Gasil and Kim, Mi Young and Song, Jin Su and Lee, Jihee and Kim, Eun-Jin and Rhee, Jee Eun and Kim, Il-Hwan and Gwack, Jin and Kim, Jungyeon and Jeon, Jin-Hwan and Lee, Wook-Gyo and Jeong, Suyeon and Kim, Jusim and Bae, Byungsik and Kim, Ja Eun and Kim, Hyeonsoo and Lee, Hye Young and Lee, Sang-Eun and Kim, Jong Mu and Park, Hanul and Yu, Mi and Choi, Jihyun and Kim, Jia and Lee, Hyeryeon and Jang, Eun-Jung and Lim, Dosang and Lee, Sangwon and Park, Young-Joon},
	year = {2021},
	pages = {e346},
	file = {Lee-JJ-21.pdf:C\:\\Users\\evanm\\OneDrive\\Documents\\Postdoc\\McMaster\\Research\\LES\\test_papers\\Lee-JJ-21.pdf:application/pdf},
}

@article{le_severe_2020,
	title = {Severe {Acute} {Respiratory} {Syndrome} {Coronavirus} 2 {Shedding} by {Travelers}, {Vietnam}, 2020},
	volume = {26},
	issn = {1080-6040, 1080-6059},
	url = {http://wwwnc.cdc.gov/eid/article/26/7/20-0591_article.htm},
	doi = {10.3201/eid2607.200591},
	language = {en},
	number = {7},
	urldate = {2025-01-27},
	journal = {Emerg. Infect. Dis.},
	author = {Le, Thi Quynh Mai and Takemura, Taichiro and Moi, Meng Ling and Nabeshima, Takeshi and Nguyen, Le Khanh Hang and Hoang, Vu Mai Phuong and Ung, Thi Hong Trang and Le, Thi Thanh and Nguyen, Vu Son and Pham, Hong Quynh Anh and Duong, Tran Nhu and Nguyen, Hai Tuan and Ngu, Duy Nghia and Nguyen, Cong Khanh and Morita, Kouichi and Hasebe, Futoshi and Dang, Duc Anh},
	month = jul,
	year = {2020},
	pages = {1624--1626},
	file = {Le-TQM-20.pdf:C\:\\Users\\evanm\\OneDrive\\Documents\\Postdoc\\McMaster\\Research\\LES\\test_papers\\Le-TQM-20.pdf:application/pdf},
}

@article{leung_difference_2020,
	title = {The difference in the incubation period of 2019 novel coronavirus ({SARS}-{CoV}-2) infection between travelers to {Hubei} and nontravelers: {The} need for a longer quarantine period},
	volume = {41},
	copyright = {http://creativecommons.org/licenses/by/4.0/},
	issn = {0899-823X, 1559-6834},
	shorttitle = {The difference in the incubation period of 2019 novel coronavirus ({SARS}-{CoV}-2) infection between travelers to {Hubei} and nontravelers},
	url = {https://www.cambridge.org/core/product/identifier/S0899823X20000811/type/journal_article},
	doi = {10.1017/ice.2020.81},
	abstract = {Data collected from the individual cases reported by the media were used to estimate the distribution of the incubation period of travelers to Hubei versus that of nontravelers. Because a longer and more volatile incubation period has been observed in travelers, the duration of quarantine should be extended to 3 weeks.},
	language = {en},
	number = {5},
	urldate = {2025-01-27},
	journal = {Infect. Control Hosp. Epidemiol.},
	author = {Leung, Char},
	month = may,
	year = {2020},
	pages = {594--596},
	file = {Leung-C-20.pdf:C\:\\Users\\evanm\\OneDrive\\Documents\\Postdoc\\McMaster\\Research\\LES\\test_papers\\Leung-C-20.pdf:application/pdf},
}

@article{li_epidemiological_2020,
	title = {Epidemiological and clinical characteristics of three family clusters of {COVID}-19 transmitted by latent patients in {China}},
	volume = {148},
	issn = {0950-2688, 1469-4409},
	url = {https://www.cambridge.org/core/product/identifier/S0950268820001491/type/journal_article},
	doi = {10.1017/S0950268820001491},
	abstract = {From 21 January 2020 to 9 February 2020, three family clusters involving 31 patients with coronavirus disease 2019 were identified in Wenzhou, China. The epidemiological and clinical characteristics of the family cluster patients were analysed and compared with those of 43 contemporaneous sporadic cases. The three index cases transmitted the infection to 28 family members 2–10 days before illness onset. Overall, 28 of the 41 sporadic cases and three of 31 patients in the family clusters came back from Wuhan (65.12 vs. 9.68\%, P{\textless} 0.001). In terms of epidemiological characters and clinical symptoms, no significant differences were observed between the family cluster and sporadic cases. However, the lymphocyte counts of sporadic cases were significantly lower than those of family cluster cases ((1.32 ± 0.55) × 109/l vs. (1.63 ± 0.70) × 109/l, P = 0.037), and the proportion of hypoalbuminaemia was higher in sporadic cases (18/43, 41.86\%) than in the family clusters (6/31, 19.35\%) (P {\textless} 0.05). Within the family cluster, the second- and third-generation cases had milder clinical manifestations, without severe conditions, compared with the index and first-generation cases, indicating that the virulence gradually decreased following passage through generations within the family clusters. Close surveillance, timely recognition and isolation of the suspected or latent patient is crucial in preventing family cluster infection.},
	language = {en},
	urldate = {2025-01-27},
	journal = {Epidemiol. Infect.},
	author = {Li, Jing and Ding, Jiguang and Chen, Li and Hong, Liang and Yu, Xiaoqi and Ye, Enling and Sun, Gangqiang and Zhang, Binbin and Zhang, Xinxin and Sun, Qingfeng},
	year = {2020},
	pages = {e137},
	file = {Li-J-20.pdf:C\:\\Users\\evanm\\OneDrive\\Documents\\Postdoc\\McMaster\\Research\\LES\\test_papers\\Li-J-20.pdf:application/pdf},
}

@article{linton_incubation_2020,
	title = {Incubation {Period} and {Other} {Epidemiological} {Characteristics} of 2019 {Novel} {Coronavirus} {Infections} with {Right} {Truncation}: {A} {Statistical} {Analysis} of {Publicly} {Available} {Case} {Data}},
	volume = {9},
	copyright = {https://creativecommons.org/licenses/by/4.0/},
	issn = {2077-0383},
	shorttitle = {Incubation {Period} and {Other} {Epidemiological} {Characteristics} of 2019 {Novel} {Coronavirus} {Infections} with {Right} {Truncation}},
	url = {https://www.mdpi.com/2077-0383/9/2/538},
	doi = {10.3390/jcm9020538},
	abstract = {The geographic spread of 2019 novel coronavirus (COVID-19) infections from the epicenter of Wuhan, China, has provided an opportunity to study the natural history of the recently emerged virus. Using publicly available event-date data from the ongoing epidemic, the present study investigated the incubation period and other time intervals that govern the epidemiological dynamics of COVID-19 infections. Our results show that the incubation period falls within the range of 2–14 days with 95\% conﬁdence and has a mean of around 5 days when approximated using the best-ﬁt lognormal distribution. The mean time from illness onset to hospital admission (for treatment and/or isolation) was estimated at 3–4 days without truncation and at 5–9 days when right truncated. Based on the 95th percentile estimate of the incubation period, we recommend that the length of quarantine should be at least 14 days. The median time delay of 13 days from illness onset to death (17 days with right truncation) should be considered when estimating the COVID-19 case fatality risk.},
	language = {en},
	number = {2},
	urldate = {2025-01-27},
	journal = {JCM},
	author = {Linton, Natalie and Kobayashi, Tetsuro and Yang, Yichi and Hayashi, Katsuma and Akhmetzhanov, Andrei and Jung, Sung-mok and Yuan, Baoyin and Kinoshita, Ryo and Nishiura, Hiroshi},
	month = feb,
	year = {2020},
	pages = {538},
	file = {Linton-NM-20.pdf:C\:\\Users\\evanm\\OneDrive\\Documents\\Postdoc\\McMaster\\Research\\LES\\test_papers\\Linton-NM-20.pdf:application/pdf},
}

@article{li_early_2020,
	title = {Early {Transmission} {Dynamics} in {Wuhan}, {China}, of {Novel} {Coronavirus}–{Infected} {Pneumonia}},
	volume = {382},
	copyright = {http://www.nejmgroup.org/legal/terms-of-use.htm},
	issn = {0028-4793, 1533-4406},
	url = {http://www.nejm.org/doi/10.1056/NEJMoa2001316},
	doi = {10.1056/NEJMoa2001316},
	abstract = {BACKGROUND The initial cases of novel coronavirus (2019-nCoV)–infected pneumonia (NCIP) occurred in Wuhan, Hubei Province, China, in December 2019 and January 2020. We analyzed data on the first 425 confirmed cases in Wuhan to determine the epidemiologic characteristics of NCIP.
METHODS We collected information on demographic characteristics, exposure history, and illness timelines of laboratory-confirmed cases of NCIP that had been reported by January 22, 2020. We described characteristics of the cases and estimated the key epidemiologic time-delay distributions. In the early period of exponential growth, we estimated the epidemic doubling time and the basic reproductive number.
RESULTS Among the first 425 patients with confirmed NCIP, the median age was 59 years and 56\% were male. The majority of cases (55\%) with onset before January 1, 2020, were linked to the Huanan Seafood Wholesale Market, as compared with 8.6\% of the subsequent cases. The mean incubation period was 5.2 days (95\% confidence interval [CI], 4.1 to 7.0), with the 95th percentile of the distribution at 12.5 days. In its early stages, the epidemic doubled in size every 7.4 days. With a mean serial interval of 7.5 days (95\% CI, 5.3 to 19), the basic reproductive number was estimated to be 2.2 (95\% CI, 1.4 to 3.9). The authors' affiliations are listed in the Appendix. Address reprint requests to Dr. Feng at the Chinese Center for Disease Control and Prevention, No. 155 Changbai Rd., Changping District, Beijing, ­China, or at ­fengzj@­chinacdc.­cn; to Dr. G.M. Leung or Dr. Cowling at the School of Public Health, Li Ka Shing Faculty of Medicine, University of Hong Kong, 21 Sassoon Rd., Pokfulam, Hong Kong, China, or at ­gmleung@h­ ku.­hk or ­bcowling@h­ ku.­hk, respectively; or to Dr. B. Yang at the Hubei Center for Disease Control and Prevention, No. 35 Zhuodaoquan North Rd., Hongshan District, Wuhan, Hubei, China, or at ­49205957@­qq.­com. Drs. Q. Li, X. Guan, P. Wu, and X. Wang and Drs. B. Cowling, B. Yang, M. Leung, and Z. Feng contributed equally to this article. This article was published on January 29, 2020, and last updated on January 31, 2020, at NEJM.org. N Engl J Med 2020;382:1199-207. DOI: 10.1056/NEJMoa2001316 Copyright © 2020 Massachusetts Medical Society.
CONCLUSIONS On the basis of this information, there is evidence that human-to-human transmission has occurred among close contacts since the middle of December 2019. Considerable efforts to reduce transmission will be required to control outbreaks if similar dynamics apply elsewhere. Measures to prevent or reduce transmission should be implemented in populations at risk. (Funded by the Ministry of Science and Technology of China and others.)},
	language = {en},
	number = {13},
	urldate = {2025-01-27},
	journal = {N Engl J Med},
	author = {Li, Qun and Guan, Xuhua and Wu, Peng and Wang, Xiaoye and Zhou, Lei and Tong, Yeqing and Ren, Ruiqi and Leung, Kathy S.M. and Lau, Eric H.Y. and Wong, Jessica Y. and Xing, Xuesen and Xiang, Nijuan and Wu, Yang and Li, Chao and Chen, Qi and Li, Dan and Liu, Tian and Zhao, Jing and Liu, Man and Tu, Wenxiao and Chen, Chuding and Jin, Lianmei and Yang, Rui and Wang, Qi and Zhou, Suhua and Wang, Rui and Liu, Hui and Luo, Yinbo and Liu, Yuan and Shao, Ge and Li, Huan and Tao, Zhongfa and Yang, Yang and Deng, Zhiqiang and Liu, Boxi and Ma, Zhitao and Zhang, Yanping and Shi, Guoqing and Lam, Tommy T.Y. and Wu, Joseph T. and Gao, George F. and Cowling, Benjamin J. and Yang, Bo and Leung, Gabriel M. and Feng, Zijian},
	month = mar,
	year = {2020},
	pages = {1199--1207},
	file = {Li-Q-20.pdf:C\:\\Users\\evanm\\OneDrive\\Documents\\Postdoc\\McMaster\\Research\\LES\\test_papers\\Li-Q-20.pdf:application/pdf},
}

@article{liu_clinical_2020,
	title = {Clinical characteristics and corticosteroids application of different clinical types in patients with corona virus disease 2019},
	volume = {10},
	issn = {2045-2322},
	url = {https://www.nature.com/articles/s41598-020-70387-2},
	doi = {10.1038/s41598-020-70387-2},
	abstract = {Abstract
            
              To describe the epidemiological and clinical characteristics of patients with Corona Virus Disease 2019 (COVID-19) in Beijing. To analyze the application of corticosteroids in patients with severe pneumonia. We collected information on demographic characteristics, exposure history, clinical characteristics, corticosteroids use, and outcomes of the 65 confirmed cases of COVID-19 at Fifth Medical Center of PLA General Hospital from Jan 20 to Feb 23, 2020. The final follow-up date observed was April 15th, 2020. The number of patients with mild, general, severe, and critical type were 10 (15.38\%), 32 (49.23\%), 8 (12.31\%), and 15 (23.08\%), respectively. The median incubation period was 6 days. Notable outliers were 1 patient at 16 days and 1 patient at 21 days. In lymphocyte subgroup analysis, decreases in total, T, CD4, and CD8 lymphocytes were more common as the disease worsened (All
              P
               {\textless} 0.05). Methylprednisolone (mPSL) was applied to 31 (47.69\%) patients with pneumonia, including 10 (31.25\%) general, 8 (100\%) severe, and 13 (86.67\%) critical patients, respectively. Corticosteroids inhibited Interleukin-6(IL-6) production (
              P
               = 0.0215) but did not affect T lymphocyte (
              P
               = 0.0796). There was no significant difference between patients using lower dose (≤ 2 mg/kg day) and higher dose ({\textgreater} 2 mg/kg day) mPSL in inhibiting IL-6 production (
              P
               = 0.5856). Thirty of 31 patients (96.77\%) had stopped mPSL due to improvement of pneumonia. Virus RNA clearance time lengthened with disease progression (
              P
               = 0.0001). In general type, there was no significant difference in virus clearance time between patients with (15, 12–19 days) and without (14.5, 11–18 days) (
              P
               = 0.7372) mPSL use. Lymphocyte, especially T lymphocyte, in severe and critical patients showed a dramatic decrease. Application of lower dose corticosteroids (≤ 2 mg/kg day) could inhibit IL-6 production (a representative of cytokines) as effectively as a higher dose. Proper use corticosteroids in general type patients did not delay virus clearance.},
	language = {en},
	number = {1},
	urldate = {2025-01-27},
	journal = {Sci Rep},
	author = {Liu, Fangfang and Ji, Chengcheng and Luo, Jiajun and Wu, Weiwei and Zhang, Junchang and Zhong, Zhiqiang and Lankford, Seth and Huang, Huang and Lin, Fang and Wang, Yonggang and Mo, Guoxin and Hu, Xingshuo and Jiang, Tianjun and Shao, Yanling and Ji, Sumin and Zhang, Yawei and Qin, Enqiang and Mu, Jinsong},
	month = aug,
	year = {2020},
	pages = {13689},
	file = {Liu-F-20.pdf:C\:\\Users\\evanm\\OneDrive\\Documents\\Postdoc\\McMaster\\Research\\LES\\test_papers\\Liu-F-20.pdf:application/pdf},
}

@article{liu_community_2020,
	title = {Community {Transmission} of {Severe} {Acute} {Respiratory} {Syndrome} {Coronavirus} 2, {Shenzhen}, {China}, 2020},
	volume = {26},
	issn = {1080-6040, 1080-6059},
	url = {http://wwwnc.cdc.gov/eid/article/26/6/20-0239_article.htm},
	doi = {10.3201/eid2606.200239},
	language = {en},
	number = {6},
	urldate = {2025-01-27},
	journal = {Emerg. Infect. Dis.},
	author = {Liu, Jiaye and Liao, Xuejiao and Qian, Shen and Yuan, Jing and Wang, Fuxiang and Liu, Yingxia and Wang, Zhaoqin and Wang, Fu-Sheng and Liu, Lei and Zhang, Zheng},
	month = jun,
	year = {2020},
	file = {Liu-J-20.pdf:C\:\\Users\\evanm\\OneDrive\\Documents\\Postdoc\\McMaster\\Research\\LES\\test_papers\\Liu-J-20.pdf:application/pdf},
}

@article{liu_analysis_2020,
	title = {Analysis of community-acquired {COVID}-19 cases in {Taiwan}},
	volume = {83},
	copyright = {http://creativecommons.org/licenses/by-nc-nd/4.0/},
	issn = {1726-4901},
	url = {https://journals.lww.com/10.1097/JCMA.0000000000000411},
	doi = {10.1097/JCMA.0000000000000411},
	abstract = {Background: The demographic characteristics and transmission dynamics of the community-acquired coronavirus disease 2019 (COVID-19) cases in Taiwan were analyzed for more effective control and prevention of the community transmission of this novel disease.
Methods: Open-access data and press releases on COVID-19 in Taiwan were collected on the website of the Taiwan Centers for Disease Control. All 55 community-acquired cases of COVID-19 confirmed from January 28 to April 12, 2020, in Taiwan were included. Basic demographic characteristics, symptom presentation, infection source, route of identification, and transmission dynamics were analyzed.
Results: Of the 55 cases, 52.7\% were female and 74.5\% were between 20–59 years of age. One-sixth (16.4\%) of communityacquired cases were asymptomatic. More than half (58.2\%) of the cases were identified via contact tracing. The median incubation period was 6 days (range 1-13 d) and the median serial interval was 4 days (range −3-24 d). Twenty-six cases (47.3\%) were transmitted from presymptomatic cases, 11 cases (20\%) from symptomatic cases, and 2 cases (3.6\%) from an asymptomatic case. The contagious period of symptomatic cases was from 7 days before to 15 days after the onset of symptoms.
Conclusion: The high proportion of asymptomatic cases and the transmissibility in the presymptomatic and asymptomatic periods make control of COVID-19 challenging. Protective measures such as social distancing, wearing face masks, and hand washing are mandatory to prevent community transmission.},
	language = {en},
	number = {12},
	urldate = {2025-01-27},
	journal = {Journal of the Chinese Medical Association},
	author = {Liu, Jui-Yao and Chen, Tzeng-Ji and Hwang, Shinn-Jang},
	month = dec,
	year = {2020},
	pages = {1087--1092},
	file = {Liu-JY-20.pdf:C\:\\Users\\evanm\\OneDrive\\Documents\\Postdoc\\McMaster\\Research\\LES\\test_papers\\Liu-JY-20.pdf:application/pdf},
}

@article{liu_comparison_2020,
	title = {Comparison of clinical characteristics between patients with coronavirus disease 2019 ({COVID}-19) who retested {RT}-{PCR} positive versus negative: a retrospective study of data from {Nanjing}},
	volume = {12},
	issn = {20721439, 20776624},
	shorttitle = {Comparison of clinical characteristics between patients with coronavirus disease 2019 ({COVID}-19) who retested {RT}-{PCR} positive versus negative},
	url = {https://jtd.amegroups.com/article/view/46189/html},
	doi = {10.21037/jtd.2020.04.17},
	language = {en},
	number = {11},
	urldate = {2025-01-27},
	journal = {J Thorac Dis},
	author = {Liu, Yuan and Ding, Ning and Zhou, Shixiang and Chen, Chen and Huang, Shan and Lv, Yanling and Jiao, Damin and Zheng, Yishan and Hu, Zhiliang and Xu, Chuanjun and Chen, Wei and Dai, Hui and Sun, Wenkui and Cheng, Cong and Lv, Ru and Cheng, Jian and Ye, Zi and Li, Zhengjie and Yi, Yongxiang and Wei, Hongxia},
	month = nov,
	year = {2020},
	pages = {6435--6445},
	file = {Liu-Y-20.pdf:C\:\\Users\\evanm\\OneDrive\\Documents\\Postdoc\\McMaster\\Research\\LES\\test_papers\\Liu-Y-20.pdf:application/pdf},
}

@article{llaque-quiroz_caracteristicas_2020,
	title = {Características clínicas y epidemiológicas de niños con {COVID}-19 en un hospital pediátrico del {Perú}},
	volume = {37},
	issn = {1726-4642, 1726-4634},
	url = {https://rpmesp.ins.gob.pe/index.php/rpmesp/article/view/6198},
	doi = {10.17843/rpmesp.2020.374.6198},
	abstract = {The aim of the study was to describe the clinical and epidemiological characteristics of children with COVID-19. We analyzed the clinical records of inpatients and outpatients of the Instituto Nacional de Salud del Niño San Borja from the period between March and May, 2020. A total of 33 patients were registered, 57.6\% were males with a median age of 4.8 years (range: 2 months - 17 years). We found that 81.8\% of the children had contact with a positive COVID-19 case, 60.6\% had concomitant diseases, 93.9\% presented symptoms (mainly fever and cough) and the median incubation period was 7 days. The hemogram and acute-phase reactants were normal in most cases. Chest X-ray was abnormal in 11/16 patients. All patients received supportive treatment; 2 patients required supplemental oxygen. One patient died from complications associated with a terminal phase brain tumor. We report the clinical and epidemiological characteristics of children with COVID-19 during the first months of the pandemic in Peru.},
	language = {en},
	number = {4},
	urldate = {2025-01-27},
	journal = {Rev Peru Med Exp Salud Publica},
	author = {Llaque-Quiroz, Patricia and Prudencio-Gamio, Roxana and Echevarría-Lo4pez, Silvia and Ccorahua-Paz, Manuel and Ugas-Charcape, Carlos},
	month = nov,
	year = {2020},
	pages = {689--93},
	file = {LlaqueQuiroz-P-21.pdf:C\:\\Users\\evanm\\OneDrive\\Documents\\Postdoc\\McMaster\\Research\\LES\\test_papers\\LlaqueQuiroz-P-21.pdf:application/pdf},
}

@article{moazzami_is_2021,
	title = {Is {Computed} {Tomography} {Necessary} for the {Diagnosis} of {Coronavirus} {Disease} ({COVID}–19) in all {Suspected} {Patients}? {A} case series},
	volume = {28},
	abstract = {Coronavirus disease 2019 (COVID–19), reported pandemic in March 2020, is the current health problem with no definite prevention or treatment. As a newly emerging disease, new cases are reported each day to add to the physician’s knowledge about the best clinical approach. One of the controversies in this regard is the gold standard diagnostic method. Evidence suggests that polymerase chain reaction (RT–PCR) for Coronavirus nucleic acid has a low sensitivity and computed tomography (CT) has been suggested for more accurate diagnosis. Yet, CT has the disadvantage of radiation and is not safe in all patients. Here, we present a case series of 23 patients who underwent both RT–PCR and CT and report the outcome.},
	language = {en},
	number = {2},
	author = {Moazzami, Bahram and Samimi, Kaveh},
	year = {2021},
	file = {Moazzami-B-21.pdf:C\:\\Users\\evanm\\OneDrive\\Documents\\Postdoc\\McMaster\\Research\\LES\\test_papers\\Moazzami-B-21.pdf:application/pdf},
}

@article{ng_comparison_2021,
	title = {Comparison of {Estimated} {Effectiveness} of {Case}-{Based} and {Population}-{Based} {Interventions} on {COVID}-19 {Containment} in {Taiwan}},
	volume = {181},
	issn = {2168-6106},
	url = {https://jamanetwork.com/journals/jamainternalmedicine/fullarticle/2778395},
	doi = {10.1001/jamainternmed.2021.1644},
	abstract = {OBJECTIVE To compare and evaluate the effectiveness of case-based (including contact tracing and quarantine) and population-based (including social distancing and facial masking) interventions for COVID-19 in Taiwan. DESIGN, SETTING, AND PARTICIPANTS This comparative effectiveness study used a stochastic branching process model using COVID-19 epidemic data from Taiwan, an island nation of 23.6 million people, with no locally acquired cases of COVID-19 reported for 253 days between April and December 2020. MAIN OUTCOMES AND MEASURES Effective reproduction number of COVID-19 cases (the number of secondary cases generated by 1 primary case) and the probability of outbreak extinction (0 new cases within 20 generations). For model development and calibration, an estimation of the incubation period (interval from exposure to symptom onset), serial interval (time between symptom onset in an infector-infectee pair), and the statistical distribution of the number of any subsequent infections generated by 1 primary case was calculated.
RESULTS This study analyzed data from 158 confirmed COVID-19 cases (median age, 45 years; interquartile range, 25-55 years; 84 men [53\%]). An estimated 55\% (95\% credible interval [CrI], 41\%-68\%) of transmission events occurred during the presymptomatic stage. In our estimated analysis, case detection, contact tracing, and 14-day quarantine of close contacts (regardless of symptoms) was estimated to decrease the reproduction number from the counterfactual value of 2.50 to 1.53 (95\% CrI, 1.50-1.57), which would not be sufficient for epidemic control, which requires a value of less than 1. In our estimated analysis, voluntary population-based interventions, if used alone, were estimated to have reduced the reproduction number to 1.30 (95\% CrI, 1.03-1.58). Combined case-based and population-based interventions were estimated to reduce the reproduction number to below unity (0.85; 95\% CrI, 0.78-0.89). Results were similar for additional analyses with influenza data and sensitivity analyses.
CONCLUSIONS AND RELEVANCE In this comparative effectiveness research study, the combination of case-based and population-based interventions (with wide adherence) may explain the success of COVID-19 control in Taiwan in 2020. Either category of interventions alone would have been insufficient, even in a country with an effective public health system and comprehensive contact tracing program. Mitigating the COVID-19 pandemic requires the collaborative effort of public health professionals and the general public.},
	language = {en},
	number = {7},
	urldate = {2025-01-27},
	journal = {JAMA Intern Med},
	author = {Ng, Ta-Chou and Cheng, Hao-Yuan and Chang, Hsiao-Han and Liu, Cheng-Chieh and Yang, Chih-Chi and Jian, Shu-Wan and Liu, Ding-Ping and Cohen, Ted and Lin, Hsien-Ho},
	month = jul,
	year = {2021},
	pages = {913},
	file = {Ng-TC-21.pdf:C\:\\Users\\evanm\\OneDrive\\Documents\\Postdoc\\McMaster\\Research\\LES\\test_papers\\Ng-TC-21.pdf:application/pdf},
}

@article{nie_epidemiological_2020,
	title = {Epidemiological {Characteristics} and {Incubation} {Period} of 7015 {Confirmed} {Cases} {With} {Coronavirus} {Disease} 2019 {Outside} {Hubei} {Province} in {China}},
	volume = {222},
	copyright = {https://academic.oup.com/journals/pages/open\_access/funder\_policies/chorus/standard\_publication\_model},
	issn = {0022-1899, 1537-6613},
	url = {https://academic.oup.com/jid/article/222/1/26/5825699},
	doi = {10.1093/infdis/jiaa211},
	abstract = {Background.  Disease caused by SARS-CoV-2 broke out in Wuhan in December 2019. We utilized confirmed cases outside Hubei Province to analyze epidemiologic characteristics and evaluate the effect of traffic restrictions implemented in Hubei beginning on 23 January 2020.
Methods.  Information on 7015 confirmed cases from 19 January to 8 February 2020 in all provinces outside Hubei was collected from the national and local health commissions in China. Incubation period and interval times were calculated using dates of the following events: contact with an infected person, onset, first visit, and diagnosis. We evaluated changes in incubation period and interval times.
Results.  The average age of all cases was 44.24 years. The median incubation period was 5 days and extended from 2 days on 23 January to 15 days on 8 February. The proportion of imported cases decreased from 85.71\% to 33.19\% after 23 January. In addition, lengths of intervals between onset and diagnosis, onset and first visit, and first visit and diagnosis decreased over time.
Conclusions.  Rapidly transmitting COVID-19 has a short incubation period. The onset mainly occurred among young to middle-aged adults. Traffic restrictions played an important role in the decreased number of imported cases outside Hubei.},
	language = {en},
	number = {1},
	urldate = {2025-01-27},
	journal = {The Journal of Infectious Diseases},
	author = {Nie, Xiuquan and Fan, Lieyang and Mu, Ge and Tan, Qiyou and Wang, Mengyi and Xie, Yujia and Cao, Limin and Zhou, Min and Zhang, Zhuang and Chen, Weihong},
	month = jun,
	year = {2020},
	pages = {26--33},
	file = {Nie-X-20.pdf:C\:\\Users\\evanm\\OneDrive\\Documents\\Postdoc\\McMaster\\Research\\LES\\test_papers\\Nie-X-20.pdf:application/pdf},
}

@article{ogata_shorter_2022,
	title = {Shorter {Incubation} {Period} among {Unvaccinated} {Delta} {Variant} {Coronavirus} {Disease} 2019 {Patients} in {Japan}},
	volume = {19},
	copyright = {https://creativecommons.org/licenses/by/4.0/},
	issn = {1660-4601},
	url = {https://www.mdpi.com/1660-4601/19/3/1127},
	doi = {10.3390/ijerph19031127},
	abstract = {Few studies have assessed incubation periods of the severe acute respiratory syndrome coronavirus 2 Delta variant. This study aimed to elucidate the transmission dynamics, especially the incubation period, for the Delta variant compared with non-Delta strains. We studied unvaccinated coronavirus disease 2019 patients with deﬁnite single exposure date from August 2020 to September 2021 in Japan. The incubation periods were calculated and compared by Mann–Whitney U test for Delta (with L452R mutation) and non-Delta cases. We estimated mean and percentiles of incubation period by ﬁtting parametric distribution to data in the Bayesian statistical framework. We enrolled 214 patients (121 Delta and 103 non-Delta cases) with one speciﬁc date of exposure to the virus. The mean incubation period was 3.7 days and 4.9 days for Delta and non-Delta cases, respectively (p-value = 0.000). When lognormal distributions were ﬁtted, the estimated mean incubation periods were 3.7 (95\% credible interval (CI) 3.4–4.0) and 5.0 (95\% CI 4.5–5.6) days for Delta and non-Delta cases, respectively. The estimated 97.5th percentile of incubation period was 6.9 (95\% CI 5.9–8.0) days and 10.4 (95\% CI 8.6–12.7) days for Delta and non–Delta cases, respectively. Unvaccinated Delta variant cases had shorter incubation periods than non–Delta variant cases.},
	language = {en},
	number = {3},
	urldate = {2025-01-27},
	journal = {IJERPH},
	author = {Ogata, Tsuyoshi and Tanaka, Hideo and Irie, Fujiko and Hirayama, Atsushi and Takahashi, Yuki},
	month = jan,
	year = {2022},
	pages = {1127},
	file = {Ogata-T-22.pdf:C\:\\Users\\evanm\\OneDrive\\Documents\\Postdoc\\McMaster\\Research\\LES\\test_papers\\Ogata-T-22.pdf:application/pdf},
}

@article{pak_modeling_2020,
	title = {Modeling the {Coronavirus} {Disease} 2019 {Incubation} {Period}: {Impact} on {Quarantine} {Policy}},
	volume = {8},
	copyright = {https://creativecommons.org/licenses/by/4.0/},
	issn = {2227-7390},
	shorttitle = {Modeling the {Coronavirus} {Disease} 2019 {Incubation} {Period}},
	url = {https://www.mdpi.com/2227-7390/8/9/1631},
	doi = {10.3390/math8091631},
	abstract = {The incubation period of coronavirus disease 2019 (COVID-19) is not always observed exactly due to uncertain onset times of infection and disease symptoms. In this paper, we demonstrate how to estimate the distribution of incubation and its association with patient demographic factors when the exact dates of infection and symptoms’ onset may not be observed. The ﬁndings from analysis of the conﬁrmed COVID-19 cases indicate that age could be associated with the incubation period, and an age-speciﬁc quarantine policy might be more efﬁcient than a uniﬁed one in conﬁning COVID-19.},
	language = {en},
	number = {9},
	urldate = {2025-01-27},
	journal = {Mathematics},
	author = {Pak, Daewoo and Langohr, Klaus and Ning, Jing and Cortés Martínez, Jordi and Gómez Melis, Guadalupe and Shen, Yu},
	month = sep,
	year = {2020},
	pages = {1631},
	file = {Pak-D-20.pdf:C\:\\Users\\evanm\\OneDrive\\Documents\\Postdoc\\McMaster\\Research\\LES\\test_papers\\Pak-D-20.pdf:application/pdf},
}

@article{patrikar_incubation_nodate,
	title = {Incubation {Period} and {Reproduction} {Number} for novel coronavirus ({COVID}-19) infections in {India}},
	abstract = {Novel coronavirus (COVID-19) rapidly spread from China to other parts of the world. Knowledge of incubation period and reproduction number is important in controlling any epidemic. The distribution of these parameters helps estimate the epidemic size and transmission potential of the disease. We estimated incubation period and reproduction number of COVID-19 for India utilizing data reported by Ministry of Health and Family Welfare (MoHFW), Government of India (GOI) and data in public domain. The mean incubation period seems to be larger at 6.93 (SD=±5.87, 95\% CI: 6.11-7.75). and 95th percentile estimate for best fit normal distribution is 17.8 days. Weibull distribution, the best fit for the reproduction number estimated pre lockdown reproduction number as 2.6 (95\% CI=2.34 - 2.86) and post lockdown reduced to 1.57 (95\% CI=1.3 – 1.84) implying effectiveness of the epidemic response strategies. The herd immunity is estimated between 36-61\% for R0 of 1.57 and 2.6 respectively.},
	language = {en},
	author = {Patrikar, SR and Kotwal, A and Bhatti, VK and Banerjee, A and Chatterjee, K and Kunte, R and Tambe, M},
	file = {Patrikar-SR-20.pdf:C\:\\Users\\evanm\\OneDrive\\Documents\\Postdoc\\McMaster\\Research\\LES\\test_papers\\Patrikar-SR-20.pdf:application/pdf},
}

@article{paul_distribution_2021,
	title = {Distribution of incubation periods of {COVID}-19 in the {Canadian} context},
	volume = {11},
	issn = {2045-2322},
	url = {https://www.nature.com/articles/s41598-021-91834-8},
	doi = {10.1038/s41598-021-91834-8},
	abstract = {Abstract
            We propose a novel model based on a set of coupled delay differential equations with fourteen delays in order to accurately estimate the incubation period of COVID-19, employing publicly available data of confirmed corona cases. In this goal, we separate the total cases into fourteen groups for the corresponding fourteen incubation periods. The estimated mean incubation period we obtain is 6.74 days (95\% Confidence Interval(CI): 6.35 to 7.13), and the 90th percentile is 11.64 days (95\% CI: 11.22 to 12.17), corresponding to a good agreement with statistical supported studies. This model provides an almost zero-cost computational complexity to estimate the incubation period.},
	language = {en},
	number = {1},
	urldate = {2025-01-27},
	journal = {Sci Rep},
	author = {Paul, Subhendu and Lorin, Emmanuel},
	month = jun,
	year = {2021},
	pages = {12569},
	file = {Paul-S-21.pdf:C\:\\Users\\evanm\\OneDrive\\Documents\\Postdoc\\McMaster\\Research\\LES\\test_papers\\Paul-S-21.pdf:application/pdf},
}

@article{ping_epidemiologic_2021,
	title = {Epidemiologic {Characteristics} of {COVID}-19 in {Guizhou} {Province}, {China}},
	volume = {15},
	copyright = {https://creativecommons.org/licenses/by/4.0},
	issn = {1972-2680},
	url = {https://www.jidc.org/index.php/journal/article/view/12818},
	doi = {10.3855/jidc.12818},
	abstract = {Introduction: At the end of 2019, the COVID-19 broke out, and spread to Guizhou province in January of 2020.
Methodology: To acquire the epidemiologic characteristics of COVID-19 in Guizhou province, we collected data from 169 laboratoryconfirmed COVID-19 related cases. We described the demographic characteristics of the cases and estimated the incubation period, serial interval and the effective reproduction number. We also presented two representative case studies in Guizhou province: Case Study 1 was an example of the asymptomatic carrier; while Case Study 2 was an example of a large and complex infection chain that involved four different regions, spanning three provinces and eight families.
Results: Two peaks in the incidence distribution associated with COVID-19 in Guizhou province were related to the 6.04 days (95\% CI: 5.00 – 7.10) of incubation period and 6.14±2.21 days of serial interval. We also discussed the effectiveness of the control measures based on the instantaneous effective reproduction number that was a constantly declining curve.
Conclusions: As of February 2, 2020, the estimated effective reproduction number was below 1, and no new cases were reported since February 26. These showed that Guizhou Province had achieved significant progress in preventing the spread of the epidemic. The medical isolation of close contacts was consequential. Meanwhile, the asymptomatic carriers and the super-spreaders must be isolated in time, who would cause a widespread infection.},
	language = {en},
	number = {03},
	urldate = {2025-01-27},
	journal = {J Infect Dev Ctries},
	author = {Ping, Kaike and Lei, Mingyu and Gou, Yun and Tao, Zhongfa and Yao, Guanghai and Hu, Can and Tao, Qin and Zou, Zhiting and Wang, Dingming and Li, Shijun and Huang, Yan},
	month = mar,
	year = {2021},
	pages = {389--397},
	file = {Ping-K-21.pdf:C\:\\Users\\evanm\\OneDrive\\Documents\\Postdoc\\McMaster\\Research\\LES\\test_papers\\Ping-K-21.pdf:application/pdf},
}

@article{pung_investigation_2020,
	title = {Investigation of three clusters of {COVID}-19 in {Singapore}: implications for surveillance and response measures},
	volume = {395},
	issn = {01406736},
	shorttitle = {Investigation of three clusters of {COVID}-19 in {Singapore}},
	url = {https://linkinghub.elsevier.com/retrieve/pii/S0140673620305286},
	doi = {10.1016/S0140-6736(20)30528-6},
	abstract = {Background Three clusters of coronavirus disease 2019 (COVID-19) linked to a tour group from China, a company conference, and a church were identified in Singapore in February, 2020.},
	language = {en},
	number = {10229},
	urldate = {2025-01-27},
	journal = {The Lancet},
	author = {Pung, Rachael and Chiew, Calvin J and Young, Barnaby E and Chin, Sarah and Chen, Mark I-C and Clapham, Hannah E and Cook, Alex R and Maurer-Stroh, Sebastian and Toh, Matthias P H S and Poh, Cuiqin and Low, Mabel and Lum, Joshua and Koh, Valerie T J and Mak, Tze M and Cui, Lin and Lin, Raymond V T P and Heng, Derrick and Leo, Yee-Sin and Lye, David C and Lee, Vernon J M and Kam, Kai-qian and Kalimuddin, Shirin and Tan, Seow Yen and Loh, Jiashen and Thoon, Koh Cheng and Vasoo, Shawn and Khong, Wei Xin and Suhaimi, Nur-Afidah and Chan, Sherlynn Jh and Zhang, Emma and Oh, Olivia and Ty, Albert and Tow, Charlene and Chua, Yi Xian and Chaw, Wei Liang and Ng, Yixiang and Abdul-Rahman, Farid and Sahib, Shafiq and Zhao, Zheng and Tang, Cheryl and Low, Constance and Goh, Ee Hui and Lim, Georgina and Hou, Yan'an and Roshan, Imran and Tan, James and Foo, Kelly and Nandar, Khine and Kurupatham, Lalitha and Chan, Pei Pei and Raj, Pream and Lin, Yijun and Said, Zubaidah and Lee, Anne and See, Cherie and Markose, Jessey and Tan, Joanna and Chan, Guanhao and See, Wanhan and Peh, Xinyi and Cai, Vincent and Chen, Wen Kai and Li, Zongbin and Soo, Roy and Chow, Angela Lp and Wei, Wycliffe and Farwin, Aysha and Ang, Li Wei},
	month = mar,
	year = {2020},
	pages = {1039--1046},
	file = {Pung-R-20.pdf:C\:\\Users\\evanm\\OneDrive\\Documents\\Postdoc\\McMaster\\Research\\LES\\test_papers\\Pung-R-20.pdf:application/pdf},
}

@article{qian_epidemiologic_2020,
	title = {Epidemiologic and clinical characteristics of 91 hospitalized patients with {COVID}-19 in {Zhejiang}, {China}: a retrospective, multi-centre case series},
	volume = {113},
	copyright = {http://creativecommons.org/licenses/by-nc/4.0/},
	issn = {1460-2725, 1460-2393},
	shorttitle = {Epidemiologic and clinical characteristics of 91 hospitalized patients with {COVID}-19 in {Zhejiang}, {China}},
	url = {https://academic.oup.com/qjmed/article/113/7/474/5809152},
	doi = {10.1093/qjmed/hcaa089},
	abstract = {Abstract
            
              Background
              Recent studies have focused on initial clinical and epidemiological characteristics of the coronavirus disease 2019 (COVID-19), which is the mainly revealing situation in Wuhan, Hubei.
            
            
              Aim
              This study aims to reveal more data on the epidemiological and clinical characteristics of COVID-19 patients outside of Wuhan, Zhejiang, China.
            
            
              Design
              This study was a retrospective case series.
            
            
              Methods
              Eighty-eight cases of laboratory-confirmed and three cases of clinically confirmed COVID-19 were admitted to five hospitals in Zhejiang province, China. Data were collected from 20 January 2020 to 11 February 2020.
            
            
              Results and discussion
              Of all 91 patients, 88 (96.70\%) were laboratory-confirmed COVID-19 with throat swab samples that tested positive for SARS-Cov-2, three (3.30\%) cases were clinically diagnosed. The median age of the patients was 50 (36.5–57) years, and female accounted for 59.34\%. In this sample, 40 (43.96\%) patients had contracted the disease from local cases, 31 (34.07\%) patients had been to Wuhan/Hubei, eight (8.79\%) patients had contacted with people from Wuhan, and 11 (12.09\%) patients were diagnosed after having flown together in the same flight with no passenger that could later be identified as the source of infection. In particular within the city of Ningbo, 60.52\% cases can be traced back to an event held in a temple. The most common symptoms were fever (71.43\%), cough (60.44\%) and fatigue (43.96\%). The median of incubation period was 6 (interquartile range 3–8) days and the median time from the first visit to a doctor to the confirmed diagnosis was 1 (1–2) days. According to the chest computed tomography scans, 67.03\% cases had bilateral pneumonia.
            
            
              Conclusions
              Social activity cluster, family cluster and flying alongside with persons already infected with COVID-19 were how people got infected with COVID-19 in Zhejiang.},
	language = {en},
	number = {7},
	urldate = {2025-01-27},
	journal = {QJM: An International Journal of Medicine},
	author = {Qian, G -Q and Yang, N -B and Ding, F and Ma, A H Y and Wang, Z -Y and Shen, Y -F and Shi, C -W and Lian, X and Chu, J -G and Chen, L and Wang, Z -Y and Ren, D -W and Li, G -X and Chen, X -Q and Shen, H -J and Chen, X -M},
	month = jul,
	year = {2020},
	pages = {474--481},
	file = {Qian-GQ-20.pdf:C\:\\Users\\evanm\\OneDrive\\Documents\\Postdoc\\McMaster\\Research\\LES\\test_papers\\Qian-GQ-20.pdf:application/pdf},
}

@article{qi_protecting_2020,
	title = {Protecting {Healthcare} {Professionals} during the {COVID}‐19 {Pandemic}},
	volume = {2020},
	issn = {2314-6133, 2314-6141},
	url = {https://onlinelibrary.wiley.com/doi/10.1155/2020/8469560},
	doi = {10.1155/2020/8469560},
	abstract = {Objective
              . To understand how to implement proactive prevention measures among healthcare professionals for preventing potential nosocomial infection.
              Methods
              . 91 healthcare professionals confirmed with the COVID‐19 infection were collected, and clinical characteristics and epidemiological data were evaluated.
              Results
              . Among the cases, 77 cases (84.6\%) were confirmed by the viral nucleic acid test, and the other 14 cases were diagnosed by the clinical investigation. Ground glass opacity and bilateral shadows distribution were observed in 78 cases (85.6\%). 56 cases (61.5\%) were admitted into Zhongnan Hospital and subjected to antiviral treatment. 73 of a total of 91 cases (80.2\%) with a median incubation period of 3 days (IQR, 2 to 6) reported close contact history with patients with the COVID‐19 infection. The most common symptoms at the onset of illness were fever (66 cases, 72.5\%) and cough (54 cases, 59.3\%). The initial positive rate of the CT scan and RT‐PCR assay were 84.6\% and 48.4\%, respectively (
              P
              {\textless} 0.01). There were 50 cases occurred during the early stage (before Jan 20, 2020), whereas 41 cases occurred at a late stage (after Jan 20, 2020). In the early stage, the most common route of exposure to COVID‐19 was via direct care in the absence of any invasive procedure. By contrast, 37 healthcare professionals infected with COVID‐19 in the late stage were confirmed to have been exposed via aerosol‐generating procedures.
              Conclusion
              . Identification of the asymptomatic individuals in healthcare settings and prompt response when a suspicious case is considered may render effective control of the nosocomial infection during this pandemic.},
	language = {en},
	number = {1},
	urldate = {2025-01-27},
	journal = {BioMed Research International},
	author = {Qi, Baiwen and Peng, Haiheng and Shou, Kangquan and Pan, Zhengyu and Zhou, Min and Li, Rui and Deng, Liping and Shen, Jun and Rao, Xin and Yu, Aixi},
	editor = {Rizzo, Caterina},
	month = jan,
	year = {2020},
	pages = {8469560},
	file = {Qi-B-20.pdf:C\:\\Users\\evanm\\OneDrive\\Documents\\Postdoc\\McMaster\\Research\\LES\\test_papers\\Qi-B-20.pdf:application/pdf},
}

@article{qiu_transmission_2020,
	title = {Transmission and clinical characteristics of coronavirus disease 2019 in 104 outside‐{Wuhan} patients, {China}},
	volume = {92},
	issn = {0146-6615, 1096-9071},
	url = {https://onlinelibrary.wiley.com/doi/10.1002/jmv.25975},
	doi = {10.1002/jmv.25975},
	abstract = {Objective Cases with coronavirus disease 2019 (COVID-19) emigrated from Wuhan escalated the risk of spreading in other cities. This report focused on the outside-Wuhan patients to assess the transmission and clinical characteristics of this illness.},
	language = {en},
	number = {10},
	urldate = {2025-01-27},
	journal = {Journal of Medical Virology},
	author = {Qiu, Chengfeng and Deng, Ziwei and Xiao, Qian and Shu, Yuanlu and Deng, Ye and Wang, Hongqiang and Liao, Xin and Liu, Huiwen and Zhou, Dinghui and Zhao, Xiang and Zhou, Jianliang and Wang, Jin and Shi, Zhihua and Long, Da},
	month = oct,
	year = {2020},
	pages = {2027--2035},
	file = {Qiu-C-20.pdf:C\:\\Users\\evanm\\OneDrive\\Documents\\Postdoc\\McMaster\\Research\\LES\\test_papers\\Qiu-C-20.pdf:application/pdf},
}

@article{ratovoson_household_2022,
	title = {Household transmission of {COVID}‐19 among the earliest cases in {Antananarivo}, {Madagascar}},
	volume = {16},
	issn = {1750-2640, 1750-2659},
	url = {https://onlinelibrary.wiley.com/doi/10.1111/irv.12896},
	doi = {10.1111/irv.12896},
	abstract = {Background: Households are among the highest risk for the transmission of SARSCoV-2. In sub-Saharan Africa, very few studies have described household transmission during the COVID-19 pandemic. Our work aimed to describe the epidemiologic parameters and analyze the secondary attack rate (SAR) in Antananarivo, Madagascar, following the introduction of SARS-CoV-2 in the country in March 2020.
Methods: A prospective case-ascertained study of all identified close contacts of laboratory-confirmed COVID-19 infections was conducted in Antananarivo from March to June 2020. Cases and household contacts were followed for 21 days. We estimated epidemic parameters of disease transmission by fitting parametric distributions based on infector-infected paired data. We assessed factors influencing transmission risk by analyzing the SAR. Findings: Overall, we included 96 index cases and 179 household contacts. Adjusted with the best-fit normal distribution, the incubation period was 4.1 days (95\% CI 0.7–7.5]). The serial interval was 6.0 days (95\% CI [2.4–9.6]) after adjusting with the best-fit Weibull distribution. On average, each index case infected 1.6 family members (95\%CI [0.9–2.3]). The mean SAR among close contacts was 38.8\% (95\% CI [19.5–58.2]) with the best-fit gamma distribution. Contacts older than 35 years old were more likely to be infected, and the highest SAR was found among them.
Conclusion: The results of our study provide key insights into the epidemiology of the first wave of SARS-CoV-2 in Madagascar. High rates of household transmission were found in Antananarivo, emphasizing the need for preventive measures to reduce community transmission.},
	language = {en},
	number = {1},
	urldate = {2025-01-27},
	journal = {Influenza Resp Viruses},
	author = {Ratovoson, Rila and Razafimahatratra, Rado and Randriamanantsoa, Lova and Raberahona, Mihaja and Rabarison, Hasina Joelinotahiana and Rahaingovahoaka, Fara Nirintsoa and Andriamasy, Emmanuel Harizaka and Herindrainy, Perlinot and Razanajatovo, Norosoa and Andriamandimby, Soa Fy and Dussart, Philippe and Schoenhals, Matthieu and Randria, Mamy Jean De Dieu and Heraud, Jean Michel and Randremanana, Rindra Vatosoa},
	month = jan,
	year = {2022},
	pages = {48--55},
	file = {Ratovoson-R-22.pdf:C\:\\Users\\evanm\\OneDrive\\Documents\\Postdoc\\McMaster\\Research\\LES\\test_papers\\Ratovoson-R-22.pdf:application/pdf},
}

@article{ren_evidence_2021,
	title = {Evidence for pre‐symptomatic transmission of coronavirus disease 2019 ({COVID}‐19) in {China}},
	volume = {15},
	issn = {1750-2640, 1750-2659},
	url = {https://onlinelibrary.wiley.com/doi/10.1111/irv.12787},
	doi = {10.1111/irv.12787},
	abstract = {Background: Between mid-January and early February, provinces of mainland China outside the epicentre in Hubei province were on high alert for importations and transmission of COVID-19. Many properties of COVID-19 infection and transmission were still not yet established.
Methods: We collated and analysed data on 449 of the earliest COVID-19 cases detected outside Hubei province to make inferences about transmission dynamics and severity of infection. We analysed 64 clusters to make inferences on serial interval and potential role of pre-symptomatic transmission.
Results: We estimated an epidemic doubling time of 5.3 days (95\% confidence interval (CI): 4.3, 6.7) and a median incubation period of 4.6 days (95\% CI: 4.0, 5.2). We estimated a serial interval distribution with mean 5.7 days (95\% CI: 4.7, 6.8) and standard deviation 3.5 days, and effective reproductive number was 1.98 (95\% CI: 1.68, 2.35). We estimated that 32/80 (40\%) of transmission events were likely to have occurred prior to symptoms onset in primary cases. Secondary cases in clusters had less severe illness on average than cluster primary cases.
Conclusions: The majority of transmissions are occurring around illness onset in an infected person, and pre-symptomatic transmission does play a role. Detection of milder infections among the secondary cases may be more reflective of true disease severity.},
	language = {en},
	number = {1},
	urldate = {2025-01-27},
	journal = {Influenza Resp Viruses},
	author = {Ren, Xiang and Li, Yu and Yang, Xiaokun and Li, Zhili and Cui, Jinzhao and Zhu, Aiqin and Zhao, Hongting and Yu, Jianxing and Nie, Taoran and Ren, Minrui and Dong, Shuaibing and Cheng, Ying and Chen, Qiulan and Chang, Zhaorui and Sun, Junling and Wang, Liping and Feng, Luzhao and Gao, George F. and Feng, Zijian and Li, Zhongjie},
	month = jan,
	year = {2021},
	pages = {19--26},
	file = {Ren-X-21.pdf:C\:\\Users\\evanm\\OneDrive\\Documents\\Postdoc\\McMaster\\Research\\LES\\test_papers\\Ren-X-21.pdf:application/pdf},
}

@article{samrah_viral_2021,
	title = {Viral {Clearance} {Course} of {COVID}-19 {Outbreaks}},
	volume = {Volume 14},
	copyright = {http://creativecommons.org/licenses/by-nc/3.0/},
	issn = {1178-2390},
	url = {https://www.dovepress.com/viral-clearance-course-of-covid-19-outbreaks-peer-reviewed-article-JMDH},
	doi = {10.2147/JMDH.S302891},
	abstract = {Background: Coronavirus disease 2019 (COVID-19) viral course and behavior remain unpredictable. This study describes incubation time and viral clearance of COVID-19 hospitalized cases in Northern Jordan.
Methods: All COVID-19 confirmed cases hospitalized from March 15 to June 09, 2020, were included. Nasopharyngeal swabs were collected, and COVID-19 reverse transcriptionpolymerase chain reaction (RT-PCR) was performed every two days in all cases. The viral cure was defined when two negative RT-PCR tests were obtained ≥ 24 hours apart. Viral clearance time (VCT) reflects the time from the first positive nasopharyngeal swab to the first of two consecutive negative tests.
Results: In this cohort, a total of 157 patients were included. Most cases resulted from two major outbreaks. The median incubation period was 6 days (IQR, 3–10) and ranged from 1 to 17 days. The median VCT was 13 days (IQR, 7–2) and ranged from 1 to 40 days. Symptomatic presentation and abnormal chest radiograph were predictors for a prolonged VCT (p=0.015 and p=0.014, respectively). The median time of resolution of symptoms was 7 days (IQR, 3–10 days). Most symptomatic cases (91.7\%) remained RT-PCR positive for up to 20 days after symptoms resolution, with a median of 13.5 days. VCT significantly correlated with the incubation period (p=0.013).
Conclusion: Viral cure lagged for as long as 20 days after resolution of symptoms. Continuing with social-distancing, frequent hand hygiene, and wearing facial mask remains essential and is recommended even after clinical resolution of symptoms.},
	language = {en},
	urldate = {2025-01-27},
	journal = {JMDH},
	author = {Samrah, Shaher M and Al-Mistarehi, Abdel-Hameed and Kewan, Tariq and Al-Khatib, Sohaib M and Ibnian, Ali M and Samrah, Randa S and Khassawneh, Basheer Y},
	month = mar,
	year = {2021},
	pages = {555--565},
	file = {Samrah-SM-21.pdf:C\:\\Users\\evanm\\OneDrive\\Documents\\Postdoc\\McMaster\\Research\\LES\\test_papers\\Samrah-SM-21.pdf:application/pdf},
}

@article{sanche_high_2020,
	title = {High {Contagiousness} and {Rapid} {Spread} of {Severe} {Acute} {Respiratory} {Syndrome} {Coronavirus} 2},
	volume = {26},
	issn = {1080-6040, 1080-6059},
	url = {http://wwwnc.cdc.gov/eid/article/26/7/20-0282_article.htm},
	doi = {10.3201/eid2607.200282},
	language = {en},
	number = {7},
	urldate = {2025-01-27},
	journal = {Emerg. Infect. Dis.},
	author = {Sanche, Steven and Lin, Yen Ting and Xu, Chonggang and Romero-Severson, Ethan and Hengartner, Nick and Ke, Ruian},
	month = jul,
	year = {2020},
	pages = {1470--1477},
	file = {Sanche-S-20.pdf:C\:\\Users\\evanm\\OneDrive\\Documents\\Postdoc\\McMaster\\Research\\LES\\test_papers\\Sanche-S-20.pdf:application/pdf},
}

@article{shen_cluster_2020,
	title = {A {Cluster} of {Novel} {Coronavirus} {Disease} 2019 {Infections} {Indicating} {Person}-to-{Person} {Transmission} {Among} {Casual} {Contacts} {From} {Social} {Gatherings}: {An} {Outbreak} {Case}-{Contact} {Investigation}},
	volume = {7},
	copyright = {http://creativecommons.org/licenses/by-nc-nd/4.0/},
	issn = {2328-8957},
	shorttitle = {A {Cluster} of {Novel} {Coronavirus} {Disease} 2019 {Infections} {Indicating} {Person}-to-{Person} {Transmission} {Among} {Casual} {Contacts} {From} {Social} {Gatherings}},
	url = {https://academic.oup.com/ofid/article/doi/10.1093/ofid/ofaa231/5856759},
	doi = {10.1093/ofid/ofaa231},
	abstract = {Background.  Severe acute respiratory syndrome coronavirus 2, the pathogen causing novel coronavirus disease of 2019 (COVID-19), efficiently spreads from person to person in close contact settings. Transmission among casual contacts in settings such as during social gatherings is not well understood.
Methods.  We report several transmission events to both close and casual contacts from a cluster of 7 COVID-19 cases occurring from mid-January to early February 2020. A total of 539 social and family contacts of the index patient’s, including members of a 2-day wedding and a family party, were contacted and screened through epidemiologic surveys. The clinical progression of all cases is described.
Results.  We estimate the secondary attack rate among close contacts to be 29\% (2 of 7) and for the casual contacts to be 0.6\% (3 of 473). The incubation period of our case cluster was 4–12 days (median, 7 days).
Conclusions.  Transmission efficiency among close contacts was higher than among casual contacts; however, transmission from second-generation cases may help spread the virus during the incubation period.},
	language = {en},
	number = {6},
	urldate = {2025-01-27},
	journal = {Open Forum Infectious Diseases},
	author = {Shen, Ye and Xu, Wenjie and Li, Changwei and Handel, Andreas and Martinez, Leonardo and Ling, Feng and Ebell, Mark and Fu, Xiaofei and Pan, Jinren and Ren, Jiangping and Gu, Weiling and Chen, Enfu},
	month = jun,
	year = {2020},
	pages = {ofaa231},
	file = {Shen-Y-20.pdf:C\:\\Users\\evanm\\OneDrive\\Documents\\Postdoc\\McMaster\\Research\\LES\\test_papers\\Shen-Y-20.pdf:application/pdf},
}

@article{shiel_clinical_2021,
	title = {Clinical characteristics and outcomes of {\textless}span style="font-variant:small-caps;"{\textgreater}{COVID}{\textless}/span{\textgreater} ‐19 in a low‐prevalence, well resourced setting, {Sydney}, {Australia}},
	volume = {51},
	issn = {1444-0903, 1445-5994},
	shorttitle = {Clinical characteristics and outcomes of {\textless}span style="font-variant},
	url = {https://onlinelibrary.wiley.com/doi/10.1111/imj.15445},
	doi = {10.1111/imj.15445},
	abstract = {Background: The Northern Sydney Local Health District was one of the first health regions to be affected by COVID-19 in Australia. Aim: To describe the clinical characteristics, risk factors and outcomes in our low-prevalence Australian population.
Methods: A retrospective analysis of 517 laboratory-confirmed COVID-19 cases between January and June 2020. Patient information was collected as part of routine care within the COVID-19 Virtual Hospital system. Outcomes examined were death, recovery at 30 days and intensive care unit (ICU) admission.
Results: The case fatality rate was 1.8\%. Multivariate analysis showed factors independently associated with death, composite outcome of death/ICU admission or incomplete recovery at 30 days were age {\textgreater} 80 and presence of 2 or more comorbidities. Most cases acquired COVID-19 through international (50.9\%) or cruise ship travel (9.1\%). Health care workers comprised 12.8\% of the cohort and represented a disproportionately high percentage of the "unknown" source group (27.6\%). The median incubation period was 5 days (IQR 3-8); one patient had an incubation period of 15 days. Hospitalisation was required in 11.8\%, ICU admission in 2.1\% and ventilation in 1.4\%. A RALE score on CXR of {\textgreater}10 was independently associated with death.
Conclusions: In this low prevalence, well-resourced Australian setting, we report an overall low mortality. Factors associated with adverse patient outcomes on multivariate analysis were age greater than 80 and the presence of 2 or more comorbidities. This data can assist in early risk stratification of COVID-19 patients, and in surge capacity planning for hospitals.},
	language = {en},
	number = {10},
	urldate = {2025-01-27},
	journal = {Internal Medicine Journal},
	author = {Shiel, Emily and Miyakis, Spiros and Tennant, Elaine and Fernando, Shelanah and Kizny‐Gordon, Alice and Koh, Bryant and Findlay, Michael and Garnham, Katherine and Pilli, Shravya and Segboer, Hayden and Tallon, Jo and Kao, Joanna and Miller, Anne and Shore, Tim and Maher, Richard and Telford, Mark and Barclay, Kate and Harris, Ben and Newcombe, James and Hudson, Bernie and Figtree, Mel},
	month = oct,
	year = {2021},
	pages = {1605--1613},
	file = {Shiel-E-21.pdf:C\:\\Users\\evanm\\OneDrive\\Documents\\Postdoc\\McMaster\\Research\\LES\\test_papers\\Shiel-E-21.pdf:application/pdf},
}

@article{shi_epidemiological_2021,
	title = {Epidemiological {Features} of 105 {Patients} {Infected} with the {COVID}-19},
	volume = {113},
	issn = {00279684},
	url = {https://linkinghub.elsevier.com/retrieve/pii/S0027968420303345},
	doi = {10.1016/j.jnma.2020.09.151},
	abstract = {Methods: 105 patients admitted to our hospital with clinical- and laboratoryconﬁrmed COVID-19 infection were studied. Data were collected from January 17, 2020 to March 5, 2020.
Results: 105 patients (57 male and 48 female) were conﬁrmed to have COVID-19 infection. Among the 105 patients, 55 (52\%) had made short trips to Wuhan during the two weeks before the onset of illness, and these were the ﬁrstgeneration conﬁrmed cases. An exact date of close contact with someone in Wenzhou with conﬁrmed or suspected COVID-19 infection from Wuhan (the second-generation conﬁrmed cases) could be provided by 38 (36\%) patients. Of the remaining patients, six (6\%; the third-generation conﬁrmed cases) were familial clusters of the second-generation conﬁrmed cases, three (3\%) had no deﬁnite epidemiological features, and 16 (15\%) were from the same location as for the case report.
Conclusion: Due to the infectiousness of COVID-19, patients with infections should be diagnosed and treated as early as possible after developing fever symptoms or showing other clinical characteristics or imaging features. With respect to high-risk cases, we must focus on any complications that arise and take effective measures to treat them immediately. This will signiﬁcantly improve the prognosis of patients with severe infections.},
	language = {en},
	number = {2},
	urldate = {2025-01-27},
	journal = {Journal of the National Medical Association},
	author = {Shi, Ji-Chan and Yu, Zhi-Jie and He, Gui-Qing and Chen, Wei and Ye, Xin-Chun and Wu, Zheng-Xing and Zhu, Xiao-Qu and Pan, Jiao-Zhi and Jiang, Xian-Gao},
	month = apr,
	year = {2021},
	pages = {212--217},
	file = {Shi-JC-21.pdf:C\:\\Users\\evanm\\OneDrive\\Documents\\Postdoc\\McMaster\\Research\\LES\\test_papers\\Shi-JC-21.pdf:application/pdf},
}

@article{shi_characteristics_2021,
	title = {Characteristics and evaluation of the effectiveness of monitoring and control measures for the first 69 {Patients} with {COVID}-19 from 18 {January} 2020 to 2 {March} in {Wuxi}, {China}},
	volume = {64},
	issn = {22106707},
	url = {https://linkinghub.elsevier.com/retrieve/pii/S2210670720307770},
	doi = {10.1016/j.scs.2020.102559},
	abstract = {Background: The Coronavirus disease (COVID-19) has caused 91,305 confirmed cases and 4746 deaths in China by 13:50 on October 11, 2020. We analyzed data on 69 infections in Wuxi to describe the disease’s character­ istics, to analyze factors of cases clinical outcome and to evaluate the prevention and control measures.
Methods: The demographic characteristics, exposure history, time indicators and propagation dynamics in Wuxi were collected.
Results: The clinical severity of cases was mostly mild and normal (75.36 \%). Aging (relative risk [RR] = 1.04, 95 \% confidence interval [CI]: 1.001–1.08) and fever (RR = 10.33, 95 \%CI: 2.75–38.78) were risk factors for disease severity. The mean incubation period was estimated to be 4.77 days (95 \% CI: 3.61–5.94), with a mean serial interval of 6.31 days (95 \% CI: 5.12–7.50). The controlled reproduction number was estimated to be 1.12 (95 \% CI: 0.71–1.69).
Conclusions: The incidence of COVID-19 in Wuxi has turned into a lower level, suggesting the early prevention and control measures have achieved effectiveness. Aging and fever of initial symptom were risk factors for severe clinical outcome. The family clusters provided further clues of the risk factors for COVID-19 transmission.},
	language = {en},
	urldate = {2025-01-27},
	journal = {Sustainable Cities and Society},
	author = {Shi, Ping and Gao, Yumeng and Shen, Yuan and Chen, Enping and Chen, Hai and Liu, Juan and Chen, Yujun and Xiao, Yong and Wang, KeWei and Shi, Chao and Lu, Bing},
	month = jan,
	year = {2021},
	pages = {102559},
	file = {Shi-P-21.pdf:C\:\\Users\\evanm\\OneDrive\\Documents\\Postdoc\\McMaster\\Research\\LES\\test_papers\\Shi-P-21.pdf:application/pdf},
}

@article{song_clinical_2020,
	title = {Clinical features of 17 patients with 2019-{nCoV}},
	volume = {24},
	abstract = {OBJECTIVE: This study aims to discuss the unique clinical features of patients with 2019-nCoV in Zhengzhou City to provide references for clinical diagnosis and treatment. PATIENTS AND METHODS: Seventeen patients with 2019-nCoV in Zhengzhou People’s Hospital from February to March 2020 were collected. Their epidemiology, clinical symptoms, laboratory examinations, and chest CT images were reviewed. All 17 patients were aged between 12-83 years, with an average age of 47 years, and consisted of 10 males (58.8\%) and 7 females (41.2\%). Two patients had histories of living or traveling in Wuhan, and 9 patients were attacked locally. The 6 remaining patients were unknown about incidence reasons.},
	language = {en},
	journal = {Eur Rev Med Pharmacol Sci},
	author = {Song, Y. S. and Hao, Y. B. and Liu, W. W. and Zhang, S. S. and Wang, P. and Fan, T. L.},
	year = {2020},
	pages = {10896--10901},
	file = {Song-YS-20.pdf:C\:\\Users\\evanm\\OneDrive\\Documents\\Postdoc\\McMaster\\Research\\LES\\test_papers\\Song-YS-20.pdf:application/pdf},
}

@article{sugano_cluster_2020,
	title = {Cluster of {Severe} {Acute} {Respiratory} {Syndrome} {Coronavirus} 2 {Infections} {Linked} to {Music} {Clubs} in {Osaka}, {Japan}},
	volume = {222},
	copyright = {https://academic.oup.com/journals/pages/open\_access/funder\_policies/chorus/standard\_publication\_model},
	issn = {0022-1899, 1537-6613},
	url = {https://academic.oup.com/jid/article/222/10/1635/5896928},
	doi = {10.1093/infdis/jiaa542},
	abstract = {Background.  It is important to understand the mode of transmission of severe acute respiratory syndrome coronavirus 2 (SARSCoV-2) for disease control. We aimed to clarify how soon SARS-CoV-2 transmission can occur after infection by asymptomatically infected individuals.
Methods.  We analyzed the publicly available epidemiological information for a cluster of 108 cases of coronavirus disease 2019 (COVID-19) cases in Osaka, Japan.
Results.  Among cases, 51 cases attended a live music club only once and were considered to have a single visit. Ten remained asymptomatic at the time of COVID-19 diagnosis by reverse-transcription polymerase chain reaction, which was on average 20 days after exposure. Three routes of secondary transmission were identified, with 2–4 days from infection to transmission. All index cases for secondary transmission were asymptomatic at the time of contact with other people. Based on the date of symptom onset in the remaining 41 cases, the period from exposure to illness ranged from 2 to 17 days.
Conclusions.  Seemingly healthy people could spread SARS-CoV-2 during intense activities in enclosed environments without sufficient ventilation. Asymptomatically infected persons can transmit the virus as soon as 2 days after infection. Continuous efforts to avoid crowding and to maintain personal hygiene are needed for effective control of COVID-19.},
	language = {en},
	number = {10},
	urldate = {2025-01-27},
	journal = {The Journal of Infectious Diseases},
	author = {Sugano, Nobuhiko and Ando, Wataru and Fukushima, Wakaba},
	month = oct,
	year = {2020},
	pages = {1635--1640},
	file = {Sugano-N-20.pdf:C\:\\Users\\evanm\\OneDrive\\Documents\\Postdoc\\McMaster\\Research\\LES\\test_papers\\Sugano-N-20.pdf:application/pdf},
}

@article{su_gender-based_2021,
	title = {Gender-based differences in {COVID}-19},
	volume = {42},
	copyright = {https://www.elsevier.com/tdm/userlicense/1.0/},
	issn = {20522975},
	url = {https://linkinghub.elsevier.com/retrieve/pii/S205229752100069X},
	doi = {10.1016/j.nmni.2021.100905},
	abstract = {The coronavirus disease (COVID-19) is a novel emerging infectious disease spreading worldwide. To further understand the disease, we compared its clinical characteristics, symptoms and outcomes by gender. In an analysis of public surveillance data of Taiwan from January 21 to April 18, 2020, a total of 398 patients were diagnosed with COVID-19 by the detection of severe acute respiratory syndrome coronavirus 2 in pharynx swabs. We divided the patients into two groups: men and women. The associated data were collected, and multivariate comparisons of radiographic inﬁltration were conducted to analyse the gender-based differences. The mean incubation period was 5.4 ± 5 days, and the incubation period in men was 3.2 days longer than that in women (8 ± 8.1 vs. 4.8 ± 3, p = 0.05). The male patients with COVID-19 with inﬁltration in chest X-rays (CXR) were 12 years older than their female counterparts. The mortality rate in the male patients with COVID-19 was 6.4-fold higher than that in the female patients (3.2\% vs. 0.5\%, p {\textless} 0.05). The patients with comorbidities of diabetes mellitus and hypertension were vulnerable to inﬁltration in CXR and the patients with COVID-19 who had inﬁltration in CXR easily ended up with intubation, intensive care unit admission and mortality. Moreover, female patients with COVID19 who had fever, cough and dyspnoea were susceptible to inﬁltration in CXR. Irrespective of whether the cases were imported female from Europe, America or Asia, indigenous male, the factors associated with death in patients with severe COVID-19 were male sex, elderly, female with fever, cough, dyspnoea and DM.},
	language = {en},
	urldate = {2025-01-27},
	journal = {New Microbes and New Infections},
	author = {Su, Y.-J. and Kuo, K.-C. and Wang, T.-W. and Chang, C.-W.},
	month = jul,
	year = {2021},
	pages = {100905},
	file = {Su-YJ-21.pdf:C\:\\Users\\evanm\\OneDrive\\Documents\\Postdoc\\McMaster\\Research\\LES\\test_papers\\Su-YJ-21.pdf:application/pdf},
}

@article{tanaka_shorter_2022,
	title = {Shorter {Incubation} {Period} among {COVID}-19 {Cases} with the {BA}.1 {Omicron} {Variant}},
	volume = {19},
	copyright = {https://creativecommons.org/licenses/by/4.0/},
	issn = {1660-4601},
	url = {https://www.mdpi.com/1660-4601/19/10/6330},
	doi = {10.3390/ijerph19106330},
	abstract = {We aimed to elucidate the range of the incubation period in patients infected with the SARS-CoV-2 Omicron variant in comparison with the Alpha variant. Contact tracing data from three Japanese public health centers (total residents, 1.06 million) collected following the guidelines of the Infectious Diseases Control Law were reviewed for 1589 PCR-conﬁrmed COVID-19 cases diagnosed in January 2022. We identiﬁed 77 eligible symptomatic patients for whom the date and setting of transmission were known, in the absence of any other probable routes of transmission. The observed incubation period was 3.03 ± 1.35 days (mean ± SDM). In the log-normal distribution, 5th, 50th and 95th percentile values were 1.3 days (95\% CI: 1.0–1.6), 2.8 days (2.5–3.1) and 5.8 days (4.8–7.5), signiﬁcantly shorter than among the 51 patients with the Alpha variant diagnosed in April and May in 2021 (4.94 days ± 2.19, 2.1 days (1.5–2.7), 4.5 days (4.0–5.1) and 9.6 days (7.4–13.0), p {\textless} 0.001). As this incubation period, mainly of sublineage BA.1, is even shorter than that in the Delta variant, it is thought to partially explain the variant replacement occurring in late 2021 to early 2022 in many countries.},
	language = {en},
	number = {10},
	urldate = {2025-01-27},
	journal = {IJERPH},
	author = {Tanaka, Hideo and Ogata, Tsuyoshi and Shibata, Toshiyuki and Nagai, Hitomi and Takahashi, Yuki and Kinoshita, Masaru and Matsubayashi, Keisuke and Hattori, Sanae and Taniguchi, Chie},
	month = may,
	year = {2022},
	pages = {6330},
	file = {Tanaka-H-22.pdf:C\:\\Users\\evanm\\OneDrive\\Documents\\Postdoc\\McMaster\\Research\\LES\\test_papers\\Tanaka-H-22.pdf:application/pdf},
}

@article{tan_does_2020,
	title = {Does incubation period of {COVID}-19 vary with age? {A} study of epidemiologically linked cases in {Singapore}},
	volume = {148},
	issn = {0950-2688, 1469-4409},
	shorttitle = {Does incubation period of {COVID}-19 vary with age?},
	url = {https://www.cambridge.org/core/product/identifier/S0950268820001995/type/journal_article},
	doi = {10.1017/S0950268820001995},
	abstract = {This study estimates the incubation period of COVID-19 among locally transmitted cases, and its association with age to better inform public health measures in containing COVID-19. Epidemiological data of all PCR-confirmed COVID-19 cases from all restructured hospitals in Singapore were collected between 23 January 2020 and 2 April 2020. Activity mapping and detailed epidemiological investigation were conducted by trained personnel. Positive cases without clear exposure to another positive case were excluded from the analysis. One hundred and sixty-four cases (15.6\% of patients) met the inclusion criteria during the defined period. The crude median incubation period was 5 days (range 1–12 days) and median age was 42 years (range 5–79 years). The median incubation period among those 70 years and older was significantly longer than those younger than 70 years (8 vis-à-vis 5 days, P = 0.040). Incubation period was negatively correlated with day of illness in both groups. These findings support current policies of 14-day quarantine periods for close contacts of confirmed cases and 28 days for monitoring infections in known clusters. An elderly person who may have a longer incubation period than a younger counterpart may benefit from earlier and proactive testing, especially after exposure to a positive case.},
	language = {en},
	urldate = {2025-01-27},
	journal = {Epidemiol. Infect.},
	author = {Tan, W. Y. T. and Wong, L. Y. and Leo, Y. S. and Toh, M. P. H. S.},
	year = {2020},
	pages = {e197},
	file = {Tan-WYT-20.pdf:C\:\\Users\\evanm\\OneDrive\\Documents\\Postdoc\\McMaster\\Research\\LES\\test_papers\\Tan-WYT-20.pdf:application/pdf},
}

@article{the_sars-cov-2_variant_with_lineage_b1351_clusters_investigation_team_linked_2021,
	title = {Linked transmission chains of imported {SARS}-{CoV}-2 variant {B}.1.351 across mainland {France}, {January} 2021},
	volume = {26},
	issn = {1560-7917},
	url = {https://www.eurosurveillance.org/content/10.2807/1560-7917.ES.2021.26.13.2100333},
	doi = {10.2807/1560-7917.ES.2021.26.13.2100333},
	abstract = {Two cases of confirmed SARS-CoV-2 infection with the B.1.351 variant were reported in France in mid-January, 2020. These cases attended a gathering in Mozambique in mid-December 2020. Investigations led to the identification of five imported cases responsible for 14 transmission chains and a total 36 cases. Epidemiological characteristics seemed comparable to those described before the emergence of the South African variant B.1.351. The lack of tertiary transmission outside of the personal sphere suggests that distancing and barrier measures were effective.},
	language = {en},
	number = {13},
	urldate = {2025-01-27},
	journal = {Eurosurveillance},
	author = {{The SARS-CoV-2 variant with lineage B.1.351 clusters investigation team}},
	month = apr,
	year = {2021},
	file = {TheSARSCoV2VariantWithLine-21.pdf:C\:\\Users\\evanm\\OneDrive\\Documents\\Postdoc\\McMaster\\Research\\LES\\test_papers\\TheSARSCoV2VariantWithLine-21.pdf:application/pdf},
}

@article{tian_characteristics_2020,
	title = {Characteristics of {COVID}-19 infection in {Beijing}},
	volume = {80},
	issn = {01634453},
	url = {https://linkinghub.elsevier.com/retrieve/pii/S0163445320301018},
	doi = {10.1016/j.jinf.2020.02.018},
	language = {en},
	number = {4},
	urldate = {2025-01-27},
	journal = {Journal of Infection},
	author = {Tian, Sijia and Hu, Nan and Lou, Jing and Chen, Kun and Kang, Xuqin and Xiang, Zhenjun and Chen, Hui and Wang, Dali and Liu, Ning and Liu, Dong and Chen, Gang and Zhang, Yongliang and Li, Dou and Li, Jianren and Lian, Huixin and Niu, Shengmei and Zhang, Luxi and Zhang, Jinjun},
	month = apr,
	year = {2020},
	pages = {401--406},
	file = {Tian-S-20.pdf:C\:\\Users\\evanm\\OneDrive\\Documents\\Postdoc\\McMaster\\Research\\LES\\test_papers\\Tian-S-20.pdf:application/pdf},
}

@misc{viego_incubation_2020,
	title = {Incubation period and serial interval of {Covid}-19 in a chain of infections in {Bahia} {Blanca} ({Argentina})},
	url = {http://medrxiv.org/lookup/doi/10.1101/2020.06.18.20134825},
	doi = {10.1101/2020.06.18.20134825},
	abstract = {The objective of this work was to estimate the incubation period and the serial interval of Covid-19 from a sample of symptomatic patients in Bahia Blanca city during the period March-May 2020. We collected dates of illness onset for primary cases and secondary cases for the first 18 secondary patients infected with SARSCov-2. Estimations of incubation period are based on a log-normal distribution while we assume a Gamma distribution for the serial interval. In both cases maximum likelihood estimator was applied to estimate main parameters. Of the total of 18 cases of local transmission analyzed, 17\% occurred in the presymptomatic and asymptomatic phase. The mean incubation period for symptomatic patients is 7.9 days (95\%CI: 4.6, 11.1) considering the full sample and 7.5 days (95\%CI: 4.1, 10.9) if the sample is restricted to the most certain cases. The median is 6.1 and 5.8 days respectively. The point estimation for the mean serial interval is 6.8 days (95\%CI: 4.0-9.6). or 5.5 days (95\%CI: 2.8, 8.1) for most certain pairs. The estimated median serial intervals were 5.2 and 4.1 days respectively. Comparisons with foreign estimates show that incubation period and serial interval could be longer in Bahia Blanca city than in other regions. Transmission from pre-symptomatic and asymptomatic is not negligible.},
	language = {en},
	urldate = {2025-01-27},
	author = {Viego, Valentina and Geri, Milva and Castiglia, Juan and Jouglard, Ezequiel},
	month = jun,
	year = {2020},
	file = {Viego-V-20.pdf:C\:\\Users\\evanm\\OneDrive\\Documents\\Postdoc\\McMaster\\Research\\LES\\test_papers\\Viego-V-20.pdf:application/pdf},
}

@article{wang_nosocomial_2020,
	title = {Nosocomial outbreak of {COVID}-19 pneumonia in {Wuhan}, {China}},
	volume = {55},
	issn = {0903-1936, 1399-3003},
	url = {http://publications.ersnet.org/lookup/doi/10.1183/13993003.00544-2020},
	doi = {10.1183/13993003.00544-2020},
	abstract = {Background: The novel coronavirus, severe acute respiratory syndrome coronavirus 2 (SARS-CoV-2), infected over 3300 healthcare workers in early 2020 in China. Little information is known about nosocomial infections of healthcare workers in the initial period. We analysed data from healthcare workers with nosocomial infections in Wuhan Union Hospital (Wuhan, China) and their family members.
Methods: We collected and analysed data on exposure history, illness timelines and epidemiological characteristics from 25 healthcare workers with laboratory-confirmed coronavirus disease 2019 (COVID-19) and two healthcare workers in whom COVID-19 was highly suspected, as well as 10 of their family members with COVID-19, between 5 January and 12 February 2020. The demographics and clinical features of the 35 laboratory-confirmed cases were investigated and viral RNA of 12 cases was sequenced and analysed.
Results: Nine clusters were found among the patients. All patients showed mild to moderate clinical manifestation and recovered without deterioration. The mean period of incubation was 4.5 days, the mean±SD clinical onset serial interval (COSI) was 5.2±3.2 days, and the median virus shedding time was 18.5 days. Complete genomic sequences of 12 different coronavirus strains demonstrated that the viral structure, with small irrelevant mutations, was stable in the transmission chains and showed remarkable traits of infectious traceability.
Conclusions: SARS-CoV-2 can be rapidly transmitted from person to person, regardless of whether they have symptoms, in both hospital settings and social activities, based on the short period of incubation and COSI. The public health service should take practical measures to curb the spread, including isolation of cases, tracing close contacts, and containment of severe epidemic areas. Besides this, healthcare workers should be alert during the epidemic and self-quarantine if self-suspected of infection.},
	language = {en},
	number = {6},
	urldate = {2025-01-27},
	journal = {Eur Respir J},
	author = {Wang, Xiaorong and Zhou, Qiong and He, Yukun and Liu, Lingbo and Ma, Xinqian and Wei, Xiaoshan and Jiang, Nanchuan and Liang, Limei and Zheng, Yali and Ma, Ling and Xu, Yu and Yang, Dong and Zhang, Jianchu and Yang, Bohan and Jiang, Ning and Deng, Tao and Zhai, Bingbing and Gao, Yang and Liu, Wenxuan and Bai, Xinghua and Pan, Tao and Wang, Guoqing and Chang, Yujun and Zhang, Zhi and Shi, Huanzhong and Ma, Wan-Li and Gao, Zhancheng},
	month = jun,
	year = {2020},
	pages = {2000544},
	file = {Wang-X-20.pdf:C\:\\Users\\evanm\\OneDrive\\Documents\\Postdoc\\McMaster\\Research\\LES\\test_papers\\Wang-X-20.pdf:application/pdf},
}

@article{wang_clinical_2020,
	title = {Clinical {Characteristics} of {Patients} {Infected} {With} the {Novel} 2019 {Coronavirus} ({SARS}-{Cov}-2) in {Guangzhou}, {China}},
	volume = {7},
	copyright = {http://creativecommons.org/licenses/by-nc-nd/4.0/},
	issn = {2328-8957},
	url = {https://academic.oup.com/ofid/article/doi/10.1093/ofid/ofaa187/5840535},
	doi = {10.1093/ofid/ofaa187},
	abstract = {Background.  The clinical manifestations and factors associated with the severity of severe acute respiratory syndrome coronavirus 2 (SARS-CoV-2) infections outside of Wuhan are not clearly understood.
Methods.  All laboratory-confirmed cases with SARS-Cov-2 infection who were hospitalized and monitored in Guangzhou Eighth People’s Hospital were recruited from January 20 to February 10.
Results.  A total of 275 patients were included in this study. The median patient age was 49 years, and 63.6\% had exposure to Wuhan. The median virus incubation period was 6 days. Fever (70.5\%) and dry cough (56.0\%) were the most common symptoms. A decreased albumin level was found in 51.3\% of patients, lymphopenia in 33.5\%, and pneumonia based on chest computed tomography in 86\%. Approximately 16\% of patients (n = 45) had severe disease, and there were no deaths. Compared with patients with nonsevere disease, those with severe disease were older, had a higher frequency of coexisting conditions and pneumonia, and had a shorter incubation period (all P {\textless} .05). There were no differences between patients who likely contacted the virus in Wuhan and those who had no exposure to Wuhan. Multivariate logistic regression analysis indicated that older age, male sex, and decreased albumin level were independently associated with disease severity.
Conclusions.  Most of the patients infected with SARS-CoV-2 in Guangzhou, China are not severe cases and patients with older age, male, and decreased albumin level were more likely to develop into severe ones.},
	language = {en},
	number = {6},
	urldate = {2025-01-27},
	journal = {Open Forum Infectious Diseases},
	author = {Wang, Yaping and Liao, Baolin and Guo, Yan and Li, Feng and Lei, Chunliang and Zhang, Fuchun and Cai, Weiping and Hong, Wenxin and Zeng, Yu and Qiu, Shuang and Wang, Jian and Li, Yueping and Deng, Xilong and Li, Jianping and Xiao, Guangming and Guo, Fengxia and Lai, Xunxi and Liang, Zhiwei and Wen, Xueliang and Li, Pinghong and Jiao, Qian and Xiang, Fangfei and Wang, Yong and Ma, Chenghui and Xie, Zhiwei and Lin, Weiyin and Wu, Yanrong and Tang, Xiaoping and Li, Linghua and Guan, Yujuan},
	month = jun,
	year = {2020},
	pages = {ofaa187},
	file = {Wang-Y-20.pdf:C\:\\Users\\evanm\\OneDrive\\Documents\\Postdoc\\McMaster\\Research\\LES\\test_papers\\Wang-Y-20.pdf:application/pdf},
}

@article{wei_clinical_2020,
	title = {Clinical characteristics of 276 hospitalized patients with coronavirus disease 2019 in {Zengdu} {District}, {Hubei} {Province}: a single-center descriptive study},
	volume = {20},
	issn = {1471-2334},
	shorttitle = {Clinical characteristics of 276 hospitalized patients with coronavirus disease 2019 in {Zengdu} {District}, {Hubei} {Province}},
	url = {https://bmcinfectdis.biomedcentral.com/articles/10.1186/s12879-020-05252-8},
	doi = {10.1186/s12879-020-05252-8},
	abstract = {Abstract
            
              Background
              We aimed to report the epidemiological and clinical characteristics of hospitalized patients with coronavirus disease-19 (COVID-19) in Zengdu District, Hubei Province, China.
            
            
              Methods
              Clinical data on COVID-19 inpatients in Zengdu Hospital from January 27 to March 11, 2020 were collected; this is a community hospital in an area surrounding Wuhan and supported by volunteer doctors. All hospitalized patients with COVID-19 were included in this study. The epidemiological findings, clinical features, laboratory findings, radiologic manifestations, and clinical outcomes of these patients were analyzed. The patients were followed up for clinical outcomes until March 22, 2020. Severe COVID-19 cases include severe and critical cases diagnosed according to the seventh edition of China’s COVID-19 diagnostic guidelines. Severe and critical COVID-19 cases were diagnosed according to the seventh edition of China’s COVID-19 diagnostic guidelines.
            
            
              Results
              
                All hospitalized COVID-19 patients, 276 (median age: 51.0 years), were enrolled, including 262 non-severe and 14 severe patients. The proportion of patients aged over 60 years was higher in the severe group (78.6\%) than in the non-severe group (18.7\%,
                p
                 {\textless} 0.01). Approximately a quarter of the patients (24.6\%) had at least one comorbidity, such as hypertension, diabetes, or cancer, and the proportion of patients with comorbidities was higher in the severe group (85.7\%) than in the non-severe group (21.4\%,
                p
                 {\textless} 0.01). Common symptoms included fever (82.2\% [227/276]) and cough (78.0\% [218/276]). 38.4\% (106/276) of the patients had a fever at the time of admission. Most patients (94.9\% [204/276]) were cured and discharged; 3.6\% (10/276) deteriorated to a critical condition and were transferred to another hospital. The median COVID-19 treatment duration and hospital stay were 14.0 and 18.0 days, respectively.
              
            
            
              Conclusions
              Most of the COVID-19 patients in Zengdu had mild disease. Older patients with underlying diseases were at a higher risk of progression to severe disease. The length of hospital-stay and antiviral treatment duration for COVID-19 were slightly longer than those in Wuhan. This work will contribute toward an understanding of COVID-19 characteristics in the areas around the core COVID-19 outbreak region and serve as a reference for decision-making for epidemic prevention and control in similar areas.},
	language = {en},
	number = {1},
	urldate = {2025-01-27},
	journal = {BMC Infect Dis},
	author = {Wei, Yiping and Zeng, Weibiao and Huang, Xiangyun and Li, Junyu and Qiu, Xingting and Li, Huadong and Liu, Dinghua and He, Zhaofeng and Yao, Wenzhong and Huang, Ping and Li, Chao and Zhu, Min and Zhong, Chunlan and Zhu, Xingen and Liu, Jiansheng},
	month = dec,
	year = {2020},
	pages = {549},
	file = {Wei-Y-20.pdf:C\:\\Users\\evanm\\OneDrive\\Documents\\Postdoc\\McMaster\\Research\\LES\\test_papers\\Wei-Y-20.pdf:application/pdf},
}

@article{wong_epidemiological_2020,
	title = {Epidemiological {Investigation} of the {First} 135 {COVID}-19 {Cases} in {Brunei}: {Implications} for {Surveillance}, {Control}, and {Travel} {Restrictions}},
	volume = {103},
	issn = {0002-9637, 1476-1645},
	shorttitle = {Epidemiological {Investigation} of the {First} 135 {COVID}-19 {Cases} in {Brunei}},
	url = {https://ajtmh.org/doi/10.4269/ajtmh.20-0771},
	doi = {10.4269/ajtmh.20-0771},
	abstract = {Studies on the early introduction of SARS-CoV-2 in a naive population have important epidemic control implications. We report ﬁndings from the epidemiological investigation of the initial 135 COVID-19 cases in Brunei and describe the impact of control measures and travel restrictions. Epidemiological and clinical information was obtained for all conﬁrmed COVID-19 cases, whose symptom onset was from March 9 to April 5, 2020. The basic reproduction number (R0), incubation period, and serial interval (SI) were calculated. Time-varying R was estimated to assess the effectiveness of control measures. Of the 135 cases detected, 53 (39.3\%) were imported. The median age was 36 (range = 0.5–72) years. Forty-one (30.4\%) and 13 (9.6\%) were presymptomatic and asymptomatic cases, respectively. The median incubation period was 5 days (interquartile range [IQR] = 5, range = 1–11), and the mean SI was 5.4 days (SD = 4.5; 95\% CI: 4.3, 6.5). The reproduction number was between 3.9 and 6.0, and the doubling time was 1.3 days. The time-varying reproduction number (Rt) was below one (Rt = 0.91; 95\% credible interval: 0.62, 1.32) by the 13th day of the epidemic. Epidemic control was achieved through a combination of public health measures, with emphasis on a test–isolate–trace approach supplemented by travel restrictions and moderate physical distancing measures but no actual lockdown. Regular and ongoing testing of high-risk groups to supplement the existing surveillance program and a phased easing of physical distancing measures has helped maintain suppression of the COVID-19 outbreak in Brunei, as evidenced by the identiﬁcation of only six additional cases from April 5 to August 5, 2020.},
	language = {en},
	number = {4},
	urldate = {2025-01-27},
	journal = {The American Journal of Tropical Medicine and Hygiene},
	author = {Wong, Justin and Chaw, Liling and Koh, Wee Chian and Alikhan, Mohammad Fathi and Jamaludin, Sirajul Adli and Poh, Wan Wen Patricia and Naing, Lin},
	month = oct,
	year = {2020},
	pages = {1608--1613},
	file = {Wong-J-20.pdf:C\:\\Users\\evanm\\OneDrive\\Documents\\Postdoc\\McMaster\\Research\\LES\\test_papers\\Wong-J-20.pdf:application/pdf},
}

@article{won_subcritical_2021,
	title = {Subcritical {Transmission} in the {Early} {Stage} of {COVID}-19 in {Korea}},
	volume = {18},
	copyright = {https://creativecommons.org/licenses/by/4.0/},
	issn = {1660-4601},
	url = {https://www.mdpi.com/1660-4601/18/3/1265},
	doi = {10.3390/ijerph18031265},
	abstract = {While the coronavirus disease 2019 (COVID-19) outbreak has been ongoing in Korea since January 2020, there were limited transmissions during the early stages of the outbreak. In the present study, we aimed to provide a statistical characterization of COVID-19 transmissions that led to this small outbreak. We collated the individual data of the ﬁrst 28 conﬁrmed cases reported from 20 January to 10 February 2020. We estimated key epidemiological parameters such as reporting delay (i.e., time from symptom onset to conﬁrmation), incubation period, and serial interval by ﬁtting probability distributions to the data based on the maximum likelihood estimation. We also estimated the basic reproduction number (R0) using the renewal equation, which allows for the transmissibility to differ between imported and locally transmitted cases. There were 16 imported and 12 locally transmitted cases, and secondary transmissions per case were higher for the imported cases than the locally transmitted cases (nine vs. three cases). The mean reporting delays were estimated to be 6.76 days (95\% CI: 4.53, 9.28) and 2.57 days (95\% CI: 1.57, 4.23) for imported and locally transmitted cases, respectively. The mean incubation period was estimated to be 5.53 days (95\% CI: 3.98, 8.09) and was shorter than the mean serial interval of 6.45 days (95\% CI: 4.32, 9.65). The R0 was estimated to be 0.40 (95\% CI: 0.16, 0.99), accounting for the local and imported cases. The fewer secondary cases and shorter reporting delays for the locally transmitted cases suggest that contact tracing of imported cases was effective at reducing further transmissions, which helped to keep R0 below one and the overall transmissions small.},
	language = {en},
	number = {3},
	urldate = {2025-01-27},
	journal = {IJERPH},
	author = {Won, Yong Sul and Kim, Jong-Hoon and Ahn, Chi Young and Lee, Hyojung},
	month = jan,
	year = {2021},
	pages = {1265},
	file = {Won-YS-21.pdf:C\:\\Users\\evanm\\OneDrive\\Documents\\Postdoc\\McMaster\\Research\\LES\\test_papers\\Won-YS-21.pdf:application/pdf},
}

@article{wu_epidemiological_2022,
	title = {Epidemiological and clinical features of {SARS}-{CoV}-2 cluster infection in {Anhui} {Province}, {Eastern} {China}},
	volume = {117},
	issn = {12019712},
	url = {https://linkinghub.elsevier.com/retrieve/pii/S1201971221003763},
	doi = {10.1016/j.ijid.2021.04.064},
	abstract = {Background: COVID-19 has spread worldwide and become a pandemic. We report the epidemiological and clinical characteristics of cluster infections.
Methods: Data of clustered cases were retrieved from the public health emergency monitoring information system of China. We analyzed the incubation period, generation gap, secondary attack rate, and viral load in various grouped cases.
Results: A total of 60 COVID-19 infection clusters including 226 patients and 19 asymptomatic cases involving four generations were analyzed. With the increase of transmission generations, secondary attack rate decreased (P{\textless}0.001) and severity alleviated (P = 0.008). The median incubation period and intergenerational interval were 9 and 6 days, respectively. The secondary attack rate was 7.1\% in the index cases, 5.0\% in the ﬁrst generation, 1.0\% in the second generation, and 4.7\% overall. Severe cases were seen more in the index (13, 65\%) and ﬁrst generation (7, 35\%) ones, who had a signiﬁcantly higher viral load than the mild and moderate ones.
Conclusions: With the increase of transmission generation, secondary infection rate and severity decreased. Severe patients had a higher virus load. Patients in the incubation period and asymptomatic carriers were potential infection sources who might play an important role in transmission.},
	language = {en},
	urldate = {2025-01-27},
	journal = {International Journal of Infectious Diseases},
	author = {Wu, Jiabing and Chen, Xiuzhi and Gong, Lei and Huo, Shaohu and Gao, Xuehuan and Nie, Shuang and Chen, Fang and Hou, Sai and Song, Dandan and Ma, Wanwan and Jiang, Xuqin and Liu, Zhirong},
	month = apr,
	year = {2022},
	pages = {372--377},
	file = {Wu-J-22.pdf:C\:\\Users\\evanm\\OneDrive\\Documents\\Postdoc\\McMaster\\Research\\LES\\test_papers\\Wu-J-22.pdf:application/pdf},
}

@article{xiao_children_2020,
	title = {Children with {SARS}-{CoV}-2 infection during an epidemic in {China} (outside of {Hubei} province)},
	volume = {8},
	issn = {23055839, 23055847},
	url = {http://atm.amegroups.com/article/view/47313/html},
	doi = {10.21037/atm-20-2908},
	abstract = {Background: Limited studies have reported the clinical and epidemiological characteristics of children infected with severe acute respiratory syndrome coronavirus 2 (SARS-CoV-2). This study aimed to provide the epidemiological characteristics of children with COVID-19 throughout China (outside of Hubei Province) based on public data.
Methods: This was an observational, cross-sectional study. We included a total of 279 diagnosed children based on the data of children infected with SARS-CoV-2 reported by the Health Commission in each province, autonomous region, municipality, or special administrative region in China (outside of Hubei Province) from January 24, 2020 to February 16, 2020.
Results: The number of newborns (0 days ≤ age ≤28 days), infants (28 days {\textless} age ≤1 year), children (1 year {\textless} age ≤5 years), and children (5 years {\textless} age ≤18 years) accounted for 0.7\%, 6.5\%, 23.7\%, and 69.2\% of the total number of infected children, respectively. We found that from January 23, 2020, to January 31, 2020, infected children mainly came from Wuhan, China. After February 3, 2020, family clustering transmission became the main mode of transmission.
Conclusions: Family clustering transmission is currently the main model of transmission in children. Considering the mild symptoms in infected children, the possibility that children may be a source of the transmission should not be ignored.},
	language = {en},
	number = {14},
	urldate = {2025-01-27},
	journal = {Ann Transl Med},
	author = {Xiao, Feifan and Chen, Bin and Xiao, Tiantian and Lee, Shoo K. and Yan, Kai and Hu, Liyuan},
	month = jul,
	year = {2020},
	pages = {849--849},
	file = {Xiao-F-20.pdf:C\:\\Users\\evanm\\OneDrive\\Documents\\Postdoc\\McMaster\\Research\\LES\\test_papers\\Xiao-F-20.pdf:application/pdf},
}

@article{xiao_examining_2020,
	title = {Examining the incubation period distributions of {COVID}-19 on {Chinese} patients with different travel histories},
	volume = {14},
	copyright = {https://creativecommons.org/licenses/by/4.0},
	issn = {1972-2680},
	url = {https://jidc.org/index.php/journal/article/view/12718},
	doi = {10.3855/jidc.12718},
	abstract = {Introduction: Current studies estimated a general incubation period distribution of COVID-19 based on early-confirmed cases in Wuhan, and have not examined whether the incubation period distribution varies across population segments with different travel histories. We aimed to examine whether patients infected by community transmission had extended incubation periods than the early generation patients who had direct exposures to Wuhan.
Methodology: Based on 4741 patient case reports from municipal centers of disease control by February 21, 2020, we calculated the incubation periods of 2555 patients with clear epidemiological survey information and illness development timeline. All patients were categorized into five groups by their travel histories. Incubation period distributions were modeled for each group by the method of the posterior Weibull distribution estimation.
Results: Adults aged 30 to 59 years had the most substantial proportion of confirmed cases in China. The incubation period distribution varied slightly across patient groups with different travel histories. Patients who regularly lived in Wuhan and left to other locations before January 23, 2020 had the shortest posterior median value of 7.57 days for the incubation period, while the incubation periods for persons affected by local community transmission had the largest posterior median of incubation periods, 9.31 days.
Conclusions: The median incubation period for all patients infected outside Wuhan was 9 days, a bit of more extended than the early estimated 5-day incubation period that was based on patients in Wuhan. Our findings may imply the decreases of virulence of the COVID-19 virus along with intergenerational transmission.},
	language = {en},
	number = {04},
	urldate = {2025-01-27},
	journal = {J Infect Dev Ctries},
	author = {Xiao, Zuopeng and Xie, Xi and Guo, Wenbo and Luo, Zhiqiang and Liao, Jianxiang and Wen, Feiqiu and Zhou, Qingfeng and Han, Laiwei and Zheng, Te},
	month = apr,
	year = {2020},
	pages = {323--327},
	file = {Xiao-Z-20.pdf:C\:\\Users\\evanm\\OneDrive\\Documents\\Postdoc\\McMaster\\Research\\LES\\test_papers\\Xiao-Z-20.pdf:application/pdf},
}

@article{xiao_examining_2021,
	title = {Examining geographical disparities in the incubation period of the {COVID}-19 infected cases in {Shenzhen} and {Hefei}, {China}},
	volume = {26},
	issn = {1342-078X, 1347-4715},
	url = {https://environhealthprevmed.biomedcentral.com/articles/10.1186/s12199-021-00935-3},
	doi = {10.1186/s12199-021-00935-3},
	abstract = {Background: Current studies on the COVID-19 depicted a general incubation period distribution and did not examine whether the incubation period distribution varies across patients living in different geographical locations with varying environmental attributes. Profiling the incubation distributions geographically help to determine the appropriate quarantine duration for different regions.
Methods: This retrospective study mainly applied big data analytics and methodology, using the publicly accessible clinical report for patients (n = 543) confirmed as infected in Shenzhen and Hefei, China. Based on 217 patients on whom the incubation period could be identified by the epidemiological method. Statistical and econometric methods were employed to investigate how the incubation distributions varied between infected cases reported in Shenzhen and Hefei.
Results: The median incubation period of the COVID-19 for all the 217 infected patients was 8 days (95\% CI 7 to 9), while median values were 9 days in Shenzhen and 4 days in Hefei. The incubation period probably has an inverse U-shaped association with the meteorological temperature. The warmer condition in the winter of Shenzhen, average environmental temperature between 10 °C to 15 °C, may decrease viral virulence and result in more extended incubation periods.
Conclusion: Case studies of the COVID-19 outbreak in Shenzhen and Hefei indicated that the incubation period of COVID-19 had exhibited evident geographical disparities, although the pathological causality between meteorological conditions and incubation period deserves further investigation. Methodologies based on big data released by local public health authorities are applicable for identifying incubation period and relevant epidemiological research.},
	language = {en},
	number = {1},
	urldate = {2025-01-27},
	journal = {Environ Health Prev Med},
	author = {Xiao, Zuopeng and Guo, Wenbo and Luo, Zhiqiang and Liao, Jianxiang and Wen, Feiqiu and Lin, Yaoyu},
	month = dec,
	year = {2021},
	pages = {10},
	file = {Xiao-Z-21.pdf:C\:\\Users\\evanm\\OneDrive\\Documents\\Postdoc\\McMaster\\Research\\LES\\test_papers\\Xiao-Z-21.pdf:application/pdf},
}

@article{xie_epidemiologic_2020,
	title = {The epidemiologic and clinical features of suspected and confirmed cases of imported 2019 novel coronavirus pneumonia in north {Shanghai}, {China}},
	volume = {8},
	issn = {23055839, 23055847},
	url = {http://atm.amegroups.com/article/view/42709/html},
	doi = {10.21037/atm-20-2119},
	abstract = {Background: A recent cluster of pneumonia cases in Wuhan (China) is known to be caused by a novel beta-coronavirus named the corona virus disease 2019 (COVID-19) and can be spread through human-tohuman transmission.
Methods: Data of 21 patients with laboratory-confirmed COVID-19 and 84 patients with suspected COVID-19 were analyzed by RT-PCR. The epidemiologic and clinical features as well as clinical outcomes were compared between the confirmed and suspected cases.
Results: Altogether 105 patients had been enrolled in this study by February 15, 2020 in north Shanghai, including 21 confirmed cases and 84 suspected cases of COVID-19. The incubation period of these confirmed patients with imported COVID-19 was 17.6 days (IQR 5–34 days) and the median time from symptom onset to diagnosis was 145.64 h (IQR 21–441 h). More than 50\% of the confirmed patients were older than 51 (range, 51–60) years. Fifty (59.5\%) of the 84 probably patients were younger than 40 years, including 27 (32\%) patients younger than 30 years. Most confirmed patients were men (61.9\%, 13/21), and less than 50\% of them had underlying diseases, including diabetes (9.5\%, 2/21), hypertension (19\%, 4/21), COPD (23.8\%, 5/21), and CD (23.8\%, 5/21). In addition, 10 (47.6\%) of the 21 confirmed patients were ordinary employees, and 12 (57.2\%) of them had recently been to Wuhan or had close contacts with people from Wuhan. Of the 84 suspected patients, 28 (33.3\%) were retired employees; 69 (82.1\%) had recently been to supermarkets and groceries or had a history of traveling abroad or to other cities of China. The common onset symptoms of the patients in both groups were fever and cough. The symptom of Sputum production was more pronounced in probably patients (40.5\%, 34/84) than that in confirmed patients (9.5\%, 2/21). More than 50\% imported patients (53.3\%, 56/105) had one and two affected lobes. Twenty-nine (27.6\%) of the 105 imported patients had been discharged, no patient had died, and all the other patients are still in hospital.
Conclusions: The overall incubation period in this cohort of imported confirmed COVID-19 patients was longer than that in Wuhan, mostly infecting older men. The disease onset of imported COVID-19 infection was occult, and the clinical symptoms were usually mild, mostly presenting as low fever, fatigue, light cough, and mild dyspnea.},
	language = {en},
	number = {10},
	urldate = {2025-01-27},
	journal = {Ann Transl Med},
	author = {Xie, Shuanshuan and Zhang, Guoliang and Yu, Hong and Wang, Jin and Wang, Sheng and Tang, Guangyu and Guo, Changfeng and Li, Jiyu and Wei, Songhua and Wang, Changhui and Qin, Huanlong},
	month = may,
	year = {2020},
	pages = {637--637},
	file = {Xie-S-20.pdf:C\:\\Users\\evanm\\OneDrive\\Documents\\Postdoc\\McMaster\\Research\\LES\\test_papers\\Xie-S-20.pdf:application/pdf},
}

@article{xin_estimating_2022,
	title = {Estimating the {Latent} {Period} of {Coronavirus} {Disease} 2019 ({COVID}-19)},
	volume = {74},
	copyright = {https://academic.oup.com/journals/pages/open\_access/funder\_policies/chorus/standard\_publication\_model},
	issn = {1058-4838, 1537-6591},
	url = {https://academic.oup.com/cid/article/74/9/1678/6359063},
	doi = {10.1093/cid/ciab746},
	abstract = {Using detailed exposure information on COVID-19 cases, we estimated the mean latent period to be 5.5 days (95\% confidence interval: 5.1-5.9 days), shorter than the mean incubation period (6.9 days). Laboratory testing may allow shorter quarantines since 95\% of COVID-19 cases shed virus within 10.6 days (95\%CI: 9.6-11.6) of infection.},
	language = {en},
	number = {9},
	urldate = {2025-01-27},
	journal = {Clinical Infectious Diseases},
	author = {Xin, Hualei and Li, Yu and Wu, Peng and Li, Zhili and Lau, Eric H Y and Qin, Ying and Wang, Liping and Cowling, Benjamin J and Tsang, Tim K and Li, Zhongjie},
	month = may,
	year = {2022},
	pages = {1678--1681},
	file = {Xin-H-22.pdf:C\:\\Users\\evanm\\OneDrive\\Documents\\Postdoc\\McMaster\\Research\\LES\\test_papers\\Xin-H-22.pdf:application/pdf},
}

@article{xu_clinical_2020,
	title = {Clinical features and dynamics of viral load in imported and non-imported patients with {COVID}-19},
	volume = {94},
	issn = {12019712},
	url = {https://linkinghub.elsevier.com/retrieve/pii/S1201971220301417},
	doi = {10.1016/j.ijid.2020.03.022},
	abstract = {Objectives: To compare the clinical characteristics and the dynamics of viral load between imported and non-imported patients with COVID-19. Design and methods: Data from 51 laboratory-conﬁrmed patients were retrospectively analyzed.
Results: The incubation period in the tertiary group was longer than that in the imported and secondary groups (both p {\textless} 0.05). Fever was the most common symptom at the onset of illness (73.33\%, 58.82\%, and 68.42\%, respectively), and half of the patients had a low-grade temperature ({\textless}38.0  C) with a short duration of fever ({\textless}7 days). CT scans showed that most patients in the three groups had bilateral pneumonia (80.00\%, 76.47\%, and 73.68\%, respectively). Ct values detected in the tertiary patients were similar to those for the imported and secondary groups at the time of admission (both p {\textgreater} 0.05). For the tertiary group, the viral load was undetectable in half of the patients (52.63\%) on day 7, and in all patients on day 14. For one third of the patients in the imported and secondary groups, the viral load remained positive on day 14 after the admission.
Conclusions: COVID-19 can present as pneumonia with a low onset of symptoms, and the infectivity of SARS-CoV2 may gradually decrease in tertiary patients. © 2020 The Author(s). Published by Elsevier Ltd on behalf of International Society for Infectious Diseases. This is an open access article under the CC BY-NC-ND license (http://creativecommons.org/licenses/by-ncnd/4.0/).},
	language = {en},
	urldate = {2025-01-27},
	journal = {International Journal of Infectious Diseases},
	author = {Xu, Tianmin and Chen, Cong and Zhu, Zhen and Cui, Manman and Chen, Chunhua and Dai, Hong and Xue, Yuan},
	month = may,
	year = {2020},
	pages = {68--71},
	file = {Xu-T-20.pdf:C\:\\Users\\evanm\\OneDrive\\Documents\\Postdoc\\McMaster\\Research\\LES\\test_papers\\Xu-T-20.pdf:application/pdf},
}

@article{xu_clinical_2020-1,
	title = {Clinical findings in a group of patients infected with the 2019 novel coronavirus ({SARS}-{Cov}-2) outside of {Wuhan}, {China}: retrospective case series},
	issn = {1756-1833},
	shorttitle = {Clinical findings in a group of patients infected with the 2019 novel coronavirus ({SARS}-{Cov}-2) outside of {Wuhan}, {China}},
	url = {https://www.bmj.com/lookup/doi/10.1136/bmj.m606},
	doi = {10.1136/bmj.m606},
	abstract = {Abstract
            
              Objective
              To study the clinical characteristics of patients in Zhejiang province, China, infected with the 2019 severe acute respiratory syndrome coronavirus 2 (SARS-Cov-2) responsible for coronavirus disease 2019 (covid-2019).
            
            
              Design
              Retrospective case series.
            
            
              Setting
              Seven hospitals in Zhejiang province, China.
            
            
              Participants
              62 patients admitted to hospital with laboratory confirmed SARS-Cov-2 infection. Data were collected from 10 January 2020 to 26 January 2020.
            
            
              Main outcome measures
              Clinical data, collected using a standardised case report form, such as temperature, history of exposure, incubation period. If information was not clear, the working group in Hangzhou contacted the doctor responsible for treating the patient for clarification.
            
            
              Results
              Of the 62 patients studied (median age 41 years), only one was admitted to an intensive care unit, and no patients died during the study. According to research, none of the infected patients in Zhejiang province were ever exposed to the Huanan seafood market, the original source of the virus; all studied cases were infected by human to human transmission. The most common symptoms at onset of illness were fever in 48 (77\%) patients, cough in 50 (81\%), expectoration in 35 (56\%), headache in 21 (34\%), myalgia or fatigue in 32 (52\%), diarrhoea in 3 (8\%), and haemoptysis in 2 (3\%). Only two patients (3\%) developed shortness of breath on admission. The median time from exposure to onset of illness was 4 days (interquartile range 3-5 days), and from onset of symptoms to first hospital admission was 2 (1-4) days.
            
            
              Conclusion
              As of early February 2020, compared with patients initially infected with SARS-Cov-2 in Wuhan, the symptoms of patients in Zhejiang province are relatively mild.},
	language = {en},
	urldate = {2025-01-27},
	journal = {BMJ},
	author = {Xu, Xiao-Wei and Wu, Xiao-Xin and Jiang, Xian-Gao and Xu, Kai-Jin and Ying, Ling-Jun and Ma, Chun-Lian and Li, Shi-Bo and Wang, Hua-Ying and Zhang, Sheng and Gao, Hai-Nv and Sheng, Ji-Fang and Cai, Hong-Liu and Qiu, Yun-Qing and Li, Lan-Juan},
	month = feb,
	year = {2020},
	pages = {m606},
	file = {Xu-XW-20.pdf:C\:\\Users\\evanm\\OneDrive\\Documents\\Postdoc\\McMaster\\Research\\LES\\test_papers\\Xu-XW-20.pdf:application/pdf},
}

@article{yang_clinical_2021,
	title = {Clinical characteristics, treatment, and prognosis of 74 2019 novel coronavirus disease patients in {Hefei}: {A} single-center retrospective study},
	volume = {100},
	issn = {0025-7974, 1536-5964},
	shorttitle = {Clinical characteristics, treatment, and prognosis of 74 2019 novel coronavirus disease patients in {Hefei}},
	url = {https://journals.lww.com/10.1097/MD.0000000000025645},
	doi = {10.1097/MD.0000000000025645},
	abstract = {Since December 2019, pneumonia caused by a novel coronavirus (SARS-CoV-2), namely 2019 novel coronavirus disease (COVID19), has rapidly spread from Wuhan city to other cities across China. The present study was designed to describe the epidemiology, clinical characteristics, treatment, and prognosis of 74 hospitalized patients with COVID-19.},
	language = {en},
	number = {21},
	urldate = {2025-01-27},
	journal = {Medicine},
	author = {Yang, Jiazhao and Wu, Kerong and Ding, Ao and Li, Li and Lu, Hui and Zhu, Wanbo and Xie, Kai and Yao, Ziqin and Fang, Shiyuan},
	month = may,
	year = {2021},
	pages = {e25645},
	file = {Yang-J-21.pdf:C\:\\Users\\evanm\\OneDrive\\Documents\\Postdoc\\McMaster\\Research\\LES\\test_papers\\Yang-J-21.pdf:application/pdf},
}

@article{yang_-flight_nodate,
	title = {In-flight {Transmission} {Cluster} of {COVID}-19: {A} {Retrospective} {Case} {Series}},
	abstract = {Objectives: No data were available about in-flight transmission of SARS-CoV-2. Here, we report an in-flight transmission cluster of COVID-19 and describe the clinical characteristics of these patients.},
	language = {en},
	author = {Yang, Naibin and Shen, Yuefei and Shi, Chunwei and Ma, Ada Hoi Yan and Jian, Xiaomin and Wang, Liping and Shi, Jiejun and Wu, Chunyang and Li, Guoxiang and Fu, Yuan and Wang, Keyin and Lu, Mingqin and Qian, Guoqing},
	file = {Yang-N-20.pdf:C\:\\Users\\evanm\\OneDrive\\Documents\\Postdoc\\McMaster\\Research\\LES\\test_papers\\Yang-N-20.pdf:application/pdf},
}

@article{you_estimation_2020,
	title = {Estimation of the time-varying reproduction number of {COVID}-19 outbreak in {China}},
	volume = {228},
	issn = {14384639},
	url = {https://linkinghub.elsevier.com/retrieve/pii/S1438463920302133},
	doi = {10.1016/j.ijheh.2020.113555},
	abstract = {Background: The 2019 novel coronavirus (COVID-19) outbreak in Wuhan, China has attracted world-wide attention. As of March 31, 2020, a total of 82,631 cases of COVID-19 in China were conﬁrmed by the National Health Commission (NHC) of China.
Methods: Three approaches, namely Poisson likelihood-based method (ML), exponential growth rate-based method (EGR) and stochastic Susceptible-InfectedRemoved dynamic model-based method (SIR), were implemented to estimate the basic and controlled reproduction numbers.
Results: A total of 198 chains of transmission together with dates of symptoms onset and 139 dates of infections were identiﬁed among 14,829 conﬁrmed cases outside Hubei Province as reported as of March 31, 2020. Based on this information, we found that the serial interval had an average of 4.60 days with a standard deviation of 5.55 days, the incubation period had an average of 8.00 days with a standard deviation of 4.75 days and the infectious period had an average of 13.96 days with a standard deviation of 5.20 days. The estimated controlled reproduction numbers, Rc, produced by all three methods in all analyzed regions of China are signiﬁcantly smaller compared with the basic reproduction numbers R0.
Conclusions: The controlled reproduction number in China is much lower than one in all regions of China by now. It fell below one within 30 days from the implementations of unprecedent containment measures, which indicates that the strong measures taken by China government was eﬀective to contain the epidemic. Nonetheless, eﬀorts are still needed in order to end the current epidemic as imported cases from overseas pose a high risk of a second outbreak.},
	language = {en},
	urldate = {2025-01-27},
	journal = {International Journal of Hygiene and Environmental Health},
	author = {You, Chong and Deng, Yuhao and Hu, Wenjie and Sun, Jiarui and Lin, Qiushi and Zhou, Feng and Pang, Cheng Heng and Zhang, Yuan and Chen, Zhengchao and Zhou, Xiao-Hua},
	month = jul,
	year = {2020},
	pages = {113555},
	file = {You-C-20.pdf:C\:\\Users\\evanm\\OneDrive\\Documents\\Postdoc\\McMaster\\Research\\LES\\test_papers\\You-C-20.pdf:application/pdf},
}

@article{yu_epidemiological_2022,
	title = {Epidemiological {Characteristics} and {Transmissibility} for {SARS}-{CoV}-2 of {Population} {Level} and {Cluster} {Level} in a {Chinese} {City}},
	volume = {9},
	issn = {2296-2565},
	url = {https://www.frontiersin.org/articles/10.3389/fpubh.2021.799536/full},
	doi = {10.3389/fpubh.2021.799536},
	abstract = {Background: To date, there is a lack of sufﬁcient evidence on the type of clusters in which severe acute respiratory syndrome coronavirus 2 (SARS-CoV-2) is most likely to spread. Notably, the differences between cluster-level and population-level outbreaks in epidemiological characteristics and transmissibility remain unclear. Identifying the characteristics of these two levels, including epidemiology and transmission dynamics, allows us to develop better surveillance and control strategies following the current removal of suppression measures in China.
Methods: We described the epidemiological characteristics of SARS-CoV-2 and calculated its transmissibility by taking a Chinese city as an example. We used descriptive analysis to characterize epidemiological features for coronavirus disease 2019 (COVID19) incidence database from 1 Jan 2020 to 2 March 2020 in Chaoyang District, Beijing City, China. The susceptible-exposed-infected-asymptomatic-recovered (SEIAR) model was ﬁtted with the dataset, and the effective reproduction number (Reff ) was calculated as the transmissibility of a single population. Also, the basic reproduction number (R0) was calculated by deﬁnition for three clusters, such as household, factory and community, as the transmissibility of subgroups.
Results: The epidemic curve in Chaoyang District was divided into three stages. We included nine clusters (subgroups), which comprised of seven household-level and one factory-level and one community-level cluster, with sizes ranging from 2 to 17 cases. For the nine clusters, the median incubation period was 17.0 days [Interquartile range (IQR): 8.4–24.0 days (d)], and the average interval between date of onset (report date) and diagnosis date was 1.9 d (IQR: 1.7 to 6.4 d). At the population level, the transmissibility of the virus was high in the early stage of the epidemic (Reff = 4.81). The transmissibility was higher in factory-level clusters (R0 = 16) than in community-level clusters (R0 = 3), and household-level clusters (R0 = 1).
Conclusions: In Chaoyang District, the epidemiological features of SARS-CoV-2 showed multi-stage pattern. Many clusters were reported to occur indoors, mostly from households and factories, and few from the community. The risk of transmission varies},
	language = {en},
	urldate = {2025-01-27},
	journal = {Front. Public Health},
	author = {Yu, Shanshan and Cui, Shufeng and Rui, Jia and Zhao, Zeyu and Deng, Bin and Liu, Chan and Li, Kangguo and Wang, Yao and Yang, Zimei and Li, Qun and Chen, Tianmu and Wang, Shan},
	month = jan,
	year = {2022},
	pages = {799536},
	file = {Yu-S-22.pdf:C\:\\Users\\evanm\\OneDrive\\Documents\\Postdoc\\McMaster\\Research\\LES\\test_papers\\Yu-S-22.pdf:application/pdf},
}

@article{yu_epidemiological_2020,
	title = {Epidemiological and clinical characteristics of 333 confirmed cases with coronavirus disease 2019 in {Shanghai}, {China}},
	volume = {67},
	issn = {1865-1674, 1865-1682},
	url = {https://onlinelibrary.wiley.com/doi/10.1111/tbed.13604},
	doi = {10.1111/tbed.13604},
	abstract = {Coronavirus Disease 2019 (COVID-19) is an emerging infectious disease first identified in Wuhan City, Hubei Province, China. As of February 19th, 2020, there had been 333 confirmed cases reported in Shanghai, China. This study elaborates on the epidemiological and clinical characteristics of COVID-19 based on a descriptive study of the 333 patients infected with COVID-19 in Shanghai for the purpose of probing into this new disease and providing reference. Among the 333 confirmed cases in Shanghai, 172 (51.7\%) were males and 161 (48.3\%) were females, with a median age of 50 years. 299 (89.8\%) cases presented mild symptoms. 139 (41.7\%) and 111 (33.3\%) cases were infected in Wuhan and Shanghai, respectively. 148 (44.4\%) cases once had contact with confirmed cases before onset, while 103 (30.9\%) cases had never contacted confirmed cases but they had a sojourn history in Wuhan. The onset date of the first case in Shanghai was December 28th, with the peak appearing on January 27th. The median incubation period of COVID-19 was estimated to be 7.2 days. 207 (62.2\%) cases had fever symptoms at the onset, whereas 273 (82.0\%) cases experienced fever before hospitalization. 56 (18.6\%) adults experienced a decrease in white blood cell and 84 (42.9\%) had increased c-reactive protein after onset. Elderly, male, and heart disease history were risk factors for severe or critical pneumonia. These findings suggest that most cases experienced fever symptoms and had mild pneumonia. Strengthening the health management of elderly men, especially those with underlying diseases, may help reduce the incidence of severe and critical pneumonia. Time intervals from onset to visit, hospitalization and diagnosis confirmed were all shortened after Shanghai’s first-level public health emergency response. Shanghai's experience proves that COVID-19 can be controlled well in megacities.},
	language = {en},
	number = {4},
	urldate = {2025-01-27},
	journal = {Transbound Emerg Dis},
	author = {Yu, Xiao and Sun, Xiaodong and Cui, Peng and Pan, Hao and Lin, Sheng and Han, Ruobing and Jiang, Chenyan and Fang, Qiwen and Kong, Dechuan and Zhu, Yiyi and Zheng, Yaxu and Gong, Xiaohuan and Xiao, Wenjia and Mao, Shenghua and Jin, Bihong and Wu, Huanyu and Fu, Chen},
	month = jul,
	year = {2020},
	pages = {1697--1707},
	file = {Yu-X-20.pdf:C\:\\Users\\evanm\\OneDrive\\Documents\\Postdoc\\McMaster\\Research\\LES\\test_papers\\Yu-X-20.pdf:application/pdf},
}

@article{zhang_cluster_2021,
	title = {A {Cluster} {Transmission} of {Coronavirus} {Disease} 2019 and the {Prevention} and {Control} {Measures} in the {Early} {Stage} of the {Epidemic} in {Xi}’an, {China}, 2020},
	volume = {27},
	issn = {1643-3750},
	url = {https://www.medscimonit.com/abstract/index/idArt/929701},
	doi = {10.12659/MSM.929701},
	language = {en},
	urldate = {2025-01-27},
	journal = {Med Sci Monit},
	author = {Zhang, Hui and Song, Shuxuan and Chen, Zhijun and Bai, Miao and He, Zhen and Fu, Ting and Liu, Kun and Shao, Zhongjun},
	month = mar,
	year = {2021},
	file = {Zhang-H-21.pdf:C\:\\Users\\evanm\\OneDrive\\Documents\\Postdoc\\McMaster\\Research\\LES\\test_papers\\Zhang-H-21.pdf:application/pdf},
}

@article{zhang_evolving_2020,
	title = {Evolving epidemiology and transmission dynamics of coronavirus disease 2019 outside {Hubei} province, {China}: a descriptive and modelling study},
	volume = {20},
	issn = {14733099},
	shorttitle = {Evolving epidemiology and transmission dynamics of coronavirus disease 2019 outside {Hubei} province, {China}},
	url = {https://linkinghub.elsevier.com/retrieve/pii/S1473309920302309},
	doi = {10.1016/S1473-3099(20)30230-9},
	abstract = {Background The coronavirus disease 2019 (COVID-19) epidemic, caused by severe acute respiratory syndrome coronavirus 2 (SARS-CoV-2), began in Wuhan city, Hubei province, in December, 2019, and has spread throughout China. Understanding the evolving epidemiology and transmission dynamics of the outbreak beyond Hubei would provide timely information to guide intervention policy.},
	language = {en},
	number = {7},
	urldate = {2025-01-27},
	journal = {The Lancet Infectious Diseases},
	author = {Zhang, Juanjuan and Litvinova, Maria and Wang, Wei and Wang, Yan and Deng, Xiaowei and Chen, Xinghui and Li, Mei and Zheng, Wen and Yi, Lan and Chen, Xinhua and Wu, Qianhui and Liang, Yuxia and Wang, Xiling and Yang, Juan and Sun, Kaiyuan and Longini, Ira M and Halloran, M Elizabeth and Wu, Peng and Cowling, Benjamin J and Merler, Stefano and Viboud, Cecile and Vespignani, Alessandro and Ajelli, Marco and Yu, Hongjie},
	month = jul,
	year = {2020},
	pages = {793--802},
	file = {Zhang-J-20.pdf:C\:\\Users\\evanm\\OneDrive\\Documents\\Postdoc\\McMaster\\Research\\LES\\test_papers\\Zhang-J-20.pdf:application/pdf},
}

@article{zhang_epidemiology_2021,
	title = {Epidemiology and {Clinical} {Outcomes} of {COVID}-19 {Patients} in {Northwestern} {China} {Who} {Had} a {History} of {Exposure} in {Wuhan} {City}: {Departure} {Time}-{Originated} {Pinpoint} {Surveillance}},
	volume = {8},
	issn = {2296-858X},
	shorttitle = {Epidemiology and {Clinical} {Outcomes} of {COVID}-19 {Patients} in {Northwestern} {China} {Who} {Had} a {History} of {Exposure} in {Wuhan} {City}},
	url = {https://www.frontiersin.org/articles/10.3389/fmed.2021.582299/full},
	doi = {10.3389/fmed.2021.582299},
	abstract = {Background: Most COVID-19 patients cannot provide a clear exposure time; therefore, this study was designed to predict the progression of COVID-19 by using the deﬁnite departure time from Wuhan.
Methods: In this retrospective study, all cases were selected from Northwestern China, which has the lowest population density. As our study endpoints, the incubation period was deﬁned as the date of departure from Wuhan City to the date of symptom onset; we deﬁned the conﬁrmed time as the interval from symptom onset to positive results (samples from the respiratory tract). Both of them were estimated by ﬁtting a Weibull distribution on the departure date and symptom onset. The differences among the variables were analyzed.
Results: A total of 139 patients were ultimately enrolled, and ∼10.1\% of patients (14 patients) had no symptoms during their disease course. We estimated the median incubation period to be 4.0 days (interquartile intervals, 2.0–8.0), and the 95th percentile of the distribution was 15.0 days. Moreover, ∼5.6\% of patients (7 patients) experienced symptoms 2 weeks after leaving. Furthermore, the estimation median interval from symptom onset to ﬁnal diagnosis was 4.0 days (interquartile intervals, 2.0–6.0), and the 95th percentile of the distribution was 12.0 days. Finally, the median hospitalization time was 16.0 days, ranging from 3.0 to 45.0 days. Univariate analysis showed that age (P = 0.021) and severity status (P = 0.001) were correlated signiﬁcantly with hospitalization time.
Conclusions: We provide evidence that departure time can be used to estimate the incubation and conﬁrmed times of patients infected with COVID-19 when they leave an epidemic area.},
	language = {en},
	urldate = {2025-01-27},
	journal = {Front. Med.},
	author = {Zhang, Qingqing and Zhu, Jianfei and Jia, Chenghui and Xu, Shuonan and Jiang, Tao and Wang, Shengyu},
	month = may,
	year = {2021},
	pages = {582299},
	file = {Zhang-Q-21.pdf:C\:\\Users\\evanm\\OneDrive\\Documents\\Postdoc\\McMaster\\Research\\LES\\test_papers\\Zhang-Q-21.pdf:application/pdf},
}

@article{zhang_estimation_2021,
	title = {Estimation of {Incubation} {Period} and {Serial} {Interval} for {SARS}-{CoV}-2 in {Jiangxi}, {China}, and an {Updated} {Meta}-{Analysis}},
	volume = {15},
	copyright = {https://creativecommons.org/licenses/by/4.0},
	issn = {1972-2680},
	url = {https://www.jidc.org/index.php/journal/article/view/14025},
	doi = {10.3855/jidc.14025},
	abstract = {Introduction: This paper aims to estimate the incubation period and serial intervals for SARS-CoV-2 based on confirmed cases in Jiangxi Province of China and meta-analysis method.
Methodology: Distributions of incubation period and serial interval of Jiangxi epidemic data were fitted by “fitdistrplus” package of R software, and the meta-analysis was conducted by “meta” package of R software.
Results: Based on the epidemic data of Jiangxi, we found the median days of incubation period and serial interval were 5.9 days [IQR: 3.8 –8.6] and 5.7 days [IQR: 3.6 – 8.3], respectively. The median days of the infectivity period at pre-symptomatic was 1.7 days [IQR: 1.1 – 2.4]. The meta-analysis based on 64 papers showed the pooled means of the incubation period and serial interval were 6.25 days (95\% CrI: 5.75 –6.75) and 5.15 days (95\% CrI: 4.73 – 5.57), respectively.
Conclusions: Our results contribute to a better understanding of COVID-19 and provide useful parameters for modelling the dynamics of disease transmission. The serial interval is shorter than the incubation period, which indicates that the patients are infectious at pre-symptomatic period, and isolation of detected cases alone is likely to be difficult to halt the spread of SARS-CoV-2.},
	language = {en},
	number = {03},
	urldate = {2025-01-27},
	journal = {J Infect Dev Ctries},
	author = {Zhang, Tianchen and Ding, Sheng and Zeng, Zhili and Cheng, Huijian and Zhang, Chengfeng and Mao, Xiangqun and Pan, Huanhong and Xia, Guanghui and Che, Daping},
	month = mar,
	year = {2021},
	pages = {326--332},
	file = {Zhang-T-21.pdf:C\:\\Users\\evanm\\OneDrive\\Documents\\Postdoc\\McMaster\\Research\\LES\\test_papers\\Zhang-T-21.pdf:application/pdf},
}

@article{zhao_transmission_2021,
	title = {Transmission dynamics and successful control measures of {SARS}-{CoV}-2 in the mega-size city of {Guangzhou}, {China}},
	volume = {100},
	issn = {0025-7974, 1536-5964},
	url = {https://journals.lww.com/10.1097/MD.0000000000027846},
	doi = {10.1097/MD.0000000000027846},
	abstract = {The severe acute respiratory syndrome coronavirus 2 has caused a worldwide pandemic. Control measures differ among countries and have a varying degree of effectiveness, which requires assessment. To evaluate the effectiveness of public health interventions of the coronavirus disease 2019 (COVID-19) in Guangzhou by 3 periods according to interventions: January 7 to 22 (no intervention), January 23 to February 23 (implemented intensive interventions), and February 24 to May 17 (the normalization mode of COVID-19 prevention and control).},
	language = {en},
	number = {48},
	urldate = {2025-01-27},
	journal = {Medicine},
	author = {Zhao, Hongjun and Zhang, Zhoubin and Lun, Wenhui and Chen, Zongqiu and Lu, Xiaoxiao and Li, Jingrong and Qiu, Fuman and Li, Shunming and Mao, Chun and Lu, Ying and Chen, Jinbin and He, Qing and Lu, Jiachun and Yang, Zhicong},
	month = dec,
	year = {2021},
	pages = {e27846},
	file = {Zhao-H-21.pdf:C\:\\Users\\evanm\\OneDrive\\Documents\\Postdoc\\McMaster\\Research\\LES\\test_papers\\Zhao-H-21.pdf:application/pdf},
}

@article{zhao_estimating_2021,
	title = {Estimating the generation interval and inferring the latent period of {COVID}-19 from the contact tracing data},
	volume = {36},
	issn = {17554365},
	url = {https://linkinghub.elsevier.com/retrieve/pii/S1755436521000359},
	doi = {10.1016/j.epidem.2021.100482},
	abstract = {The coronavirus disease 2019 (COVID-19) emerged by end of 2019, and became a serious public health threat globally in less than half a year. The generation interval and latent period, though both are of importance in understanding the features of COVID-19 transmission, are difficult to observe, and thus they can rarely be learnt from surveillance data empirically. In this study, we develop a likelihood framework to estimate the generation interval and incubation period simultaneously by using the contact tracing data of COVID-19 cases, and infer the pre-symptomatic transmission proportion and latent period thereafter. We estimate the mean of incubation period at 6.8 days (95 \%CI: 6.2, 7.5) and SD at 4.1 days (95 \%CI: 3.7, 4.8), and the mean of generation interval at 6.7 days (95 \%CI: 5.4, 7.6) and SD at 1.8 days (95 \%CI: 0.3, 3.8). The basic reproduction number is estimated ranging from 1.9 to 3.6, and there are 49.8 \% (95 \%CI: 33.3, 71.5) of the secondary COVID-19 infections likely due to pre-symptomatic transmission. Using the best estimates of model parameters, we further infer the mean latent period at 3.3 days (95 \%CI: 0.2, 7.9). Our findings highlight the importance of both isolation for symp­ tomatic cases, and for the pre-symptomatic and asymptomatic cases.},
	language = {en},
	urldate = {2025-01-27},
	journal = {Epidemics},
	author = {Zhao, Shi and Tang, Biao and Musa, Salihu S and Ma, Shujuan and Zhang, Jiayue and Zeng, Minyan and Yun, Qingping and Guo, Wei and Zheng, Yixiang and Yang, Zuyao and Peng, Zhihang and Chong, Marc Kc and Javanbakht, Mohammad and He, Daihai and Wang, Maggie H.},
	month = sep,
	year = {2021},
	pages = {100482},
	file = {Zhao-S-21.pdf:C\:\\Users\\evanm\\OneDrive\\Documents\\Postdoc\\McMaster\\Research\\LES\\test_papers\\Zhao-S-21.pdf:application/pdf},
}

@article{zhu_challenges_2021,
	title = {Challenges {Caused} by {Imported} {Cases} {Abroad} for the {Prevention} and {Control} of {COVID}-19 in {China}},
	volume = {8},
	issn = {2296-858X},
	url = {https://www.frontiersin.org/articles/10.3389/fmed.2021.573726/full},
	doi = {10.3389/fmed.2021.573726},
	abstract = {Background:
              Overseas imported cases of COVID-19 continue to increase in China, so we conducted this study to review the epidemiological characteristics of these patients.
            
            
              Methods:
              From February 26 to April 4, 2020, the imported cases from abroad were enrolled in this study. The effect of prevention countermeasures in curbing the spread of COVID-19 was assessed in this study. Moreover, we defined incubation period and confirmed time as from the date of leaving the epicenter to date of symptom onset and date of final diagnosed, respectively, and the interval of symptom onset to final diagnosed time was defined as diagnostic time. Categorical variables were summarized as numbers and percentages, and the difference among the variables were analyzed.
            
            
              Results:
              For 670 cases imported from abroad, 555 were Chinese and 115 were foreigners. Apparently, confirmed cases had significantly decreased after China was compelled to temporarily suspend the entry of foreign passport holders with valid visas or residence permits; 6 days after implement of controlled measures, the daily new confirmed cases were reduced to 13 cases. Moreover, about 84.3\% of patients (166/197) presented symptoms 1 week after leaving the epicenter, and notably seven patients (3.6\%) had symptoms 2 weeks after leaving the epicenter. The median incubation period was 3.0 days (inter quartile range, 1.0 to 6.0), the 95th percentile was 11.6 days. Additionally, most of cases (92.9\%) were detected positively of nucleic acid after symptom onset with 4 days, the median diagnostic time was 2.0 days (interquartile range, 1.0 to 3.0), and the 95th percentile of the distribution was 5.0 days. Finally, about 5.8\% of patients were healthy carriers, and the median confirmed time of asymptomatic patients was 4.0 days (interquartile range, 2.0 to 9.0). The following variables might be associated with confirmed time: symptom type (
              P
              = 0.005), exported regions (
              P
              \&lt; 0.001), and symptom onset time (
              P
              \&lt; 0.001).
            
            
              Conclusions:
              The prevention countermeasures for imported cases implemented by the Chinese government played an indispensable role in curbing the spread of COVID-19; the time of departure from epicenter could provide an estimate of the incubation period; and a confirmed time, 2-week quarantine period might need to be prolonged, while asymptomatic patients should be closely monitored.},
	language = {en},
	urldate = {2025-01-27},
	journal = {Front. Med.},
	author = {Zhu, Jianfei and Zhang, Qingqing and Jia, Chenghui and Xu, Shuonan and Lei, Jie and Chen, Jiakuan and Xia, Yanmin and Wang, Wenchen and Wang, Xuejiao and Wen, Miaomiao and Wang, Hongtao and Zhang, Zhipei and Wang, Wuping and Zhao, Jinbo and Jiang, Tao},
	month = may,
	year = {2021},
	pages = {573726},
	file = {Zhu-J-21.pdf:C\:\\Users\\evanm\\OneDrive\\Documents\\Postdoc\\McMaster\\Research\\LES\\test_papers\\Zhu-J-21.pdf:application/pdf},
}

@article{zhu_effects_2021,
	title = {Effects of prolonged incubation period and centralized quarantine on the {COVID}-19 outbreak in {Shijiazhuang}, {China}: a modeling study},
	volume = {19},
	issn = {1741-7015},
	shorttitle = {Effects of prolonged incubation period and centralized quarantine on the {COVID}-19 outbreak in {Shijiazhuang}, {China}},
	url = {https://bmcmedicine.biomedcentral.com/articles/10.1186/s12916-021-02178-z},
	doi = {10.1186/s12916-021-02178-z},
	abstract = {Background: From 2 January to 14 February 2021, a local outbreak of COVID-19 occurred in Shijiazhuang, the capital city of Hebei Province, with a population of 10 million. We analyzed the characteristics of the local outbreak of COVID-19 in Shijiazhuang and evaluated the effects of serial interventions.
Methods: Publicly available data, which included age, sex, date of diagnosis, and other patient information, were used to analyze the epidemiological characteristics of the COVID-19 outbreak in Shijiazhuang. The maximum likelihood method and Hamiltonian Monte Carlo method were used to estimate the serial interval and incubation period, respectively. The impact of incubation period and different interventions were simulated using a well-fitted SEIR+q model.
Results: From 2 January to 14 February 2021, there were 869 patients with symptomatic COVID-19 in Shijiazhuang, and most cases (89.6\%) were confirmed before 20 January. Overall, 40.2\% of the cases were male, 16.3\% were aged 0 to 19 years, and 21.9\% were initially diagnosed as asymptomatic but then became symptomatic. The estimated incubation period was 11.6 days (95\% CI 10.6, 12.7 days) and the estimated serial interval was 6.6 days (0.025th, 0.975th: 0.6, 20.0 days). The results of the SEIR+q model indicated that a longer incubation period led to a longer epidemic period. If the comprehensive quarantine measures were reduced by 10\%, then the nucleic acid testing would need to increase by 20\% or more to minimize the cumulative number of cases.
Conclusions: Incubation period was longer than serial interval suggested that more secondary transmission may occur before symptoms onset. The long incubation period made it necessary to extend the isolation period to control the outbreak. Timely contact tracing and implementation of a centralized quarantine quickly contained this epidemic in Shijiazhuang. Large-scale nucleic acid testing also helped to identify cases and reduce virus transmission.},
	language = {en},
	number = {1},
	urldate = {2025-01-27},
	journal = {BMC Med},
	author = {Zhu, Wenlong and Zhang, Mengxi and Pan, Jinhua and Yao, Ye and Wang, Weibing},
	month = dec,
	year = {2021},
	pages = {308},
	file = {Zhu-W-21.pdf:C\:\\Users\\evanm\\OneDrive\\Documents\\Postdoc\\McMaster\\Research\\LES\\test_papers\\Zhu-W-21.pdf:application/pdf},
}
